# Supplementary material for: The Experience of Sexual Stigma and the Increased Risk of Attempted Suicide in Young Brazilian People from Low Socioeconomic Group
Source: Front Psychol. 2017 Feb 22;8:192. doi: 10.3389/fpsyg.2017.00192 (PMC5319990; doi:10.3389/fpsyg.2017.00192)
Supplement: Data Sheet 1 — Shortest Paths, experience of sexual stigma, 2004–2006: sph04.csv. [file DataSheet1.CSV]

Gen	Sc1	Sc2	Sc3	Sc4	Sc5	Sc6	Ag1	Ag2	Ag3	Ag4	Ag5	Cm1	Cm2	Cm3	Cm4	Cm5	Pr1	Pr2	Pr4	Pr5	Pr6	Pr7	Pr8	Pr9	Pr10	NLE1	NLE2	NLE3	NLE4	NLE5	NLE6	NLE7	NLE8	NLE9	NLE10	NLE11	NLE12	NLE13	CPF1	CPF2	CPF3	CPF4	CPF5	CPF6	PSS1	NSS1	NSS2	PSS2	NSS3
list()	list(c(1, 2))	list(c(1, 2, 3))	list(c(1, 16, 4))	list(c(1, 5))	list(c(1, 14, 6))	list(c(1, 16, 7))	list(c(1, 14, 9, 8))	list(c(1, 14, 9))	list(c(1, 14, 15, 10))	list(c(1, 12, 11))	list(c(1, 12))	list(c(1, 56, 13))	list(c(1, 14))	list(c(1, 14, 15))	list(c(1, 16))	list(c(1, 17))	list(c(1, 33, 18))	list(c(1, 19))	list(c(1, 19, 20))	list(c(1, 19, 21))	list(c(1, 19, 26, 22))	list(c(1, 16, 23))	list(c(1, 16, 24))	list(c(1, 25))	list(c(1, 19, 26))	list(c(1, 17, 27))	list(c(1, 17, 27, 28))	list(c(1, 16, 29))	list(c(1, 16, 30))	list(c(1, 57, 31))	list(c(1, 17, 32))	list(c(1, 33))	list(c(1, 36, 34))	list(c(1, 35))	list(c(1, 36))	list(c(1, 56, 37))	list(c(1, 38))	list(c(1, 56, 39))	list(c(1, 14, 15, 40))	list(c(1, 56, 43, 41))	list(c(1, 14, 15, 40, 42))	list(c(1, 56, 43))	list(c(1, 14, 15, 44))	list(c(1, 16, 45))	list(c(1, 56, 46))	list(c(1, 12, 47))	list(c(1, 57, 48))	list(c(1, 17, 49))	list(c(1, 17, 51, 50))
list(c(2, 1))	list()	list(c(2, 3))	list(c(2, 3, 4))	list(c(2, 5))	list(c(2, 5, 6))	list(c(2, 7))	list(c(2, 8))	list(c(2, 8, 9))	list(c(2, 32, 15, 10))	list(c(2, 32, 11))	list(c(2, 17, 12))	list(c(2, 32, 13))	list(c(2, 32, 15, 14))	list(c(2, 32, 15))	list(c(2, 17, 16))	list(c(2, 17))	list(c(2, 32, 18))	list(c(2, 19))	list(c(2, 32, 58, 20))	list(c(2, 5, 21))	list(c(2, 22))	list(c(2, 22, 23))	list(c(2, 17, 16, 24))	list(c(2, 1, 25))	list(c(2, 3, 26))	list(c(2, 17, 27))	list(c(2, 32, 28))	list(c(2, 32, 37, 29))	list(c(2, 32, 30))	list(c(2, 32, 31))	list(c(2, 32))	list(c(2, 32, 33))	list(c(2, 32, 34))	list(c(2, 3, 38, 35))	list(c(2, 3, 38, 35, 36))	list(c(2, 32, 37))	list(c(2, 3, 38))	list(c(2, 3, 38, 39))	list(c(2, 32, 40))	list(c(2, 3, 38, 43, 41))	list(c(2, 32, 40, 42))	list(c(2, 3, 38, 43))	list(c(2, 32, 44))	list(c(2, 3, 38, 45))	list(c(2, 3, 38, 46))	list(c(2, 32, 30, 47))	list(c(2, 17, 51, 48))	list(c(2, 17, 49))	list(c(2, 3, 59, 50))
list(c(3, 2, 1))	list(c(3, 2))	list()	list(c(3, 4))	list(c(3, 2, 5))	list(c(3, 4, 6))	list(c(3, 2, 7))	list(c(3, 32, 8))	list(c(3, 32, 8, 9))	list(c(3, 38, 10))	list(c(3, 32, 11))	list(c(3, 32, 17, 12))	list(c(3, 32, 13))	list(c(3, 32, 15, 14))	list(c(3, 32, 15))	list(c(3, 32, 17, 16))	list(c(3, 32, 17))	list(c(3, 32, 18))	list(c(3, 2, 19))	list(c(3, 32, 58, 20))	list(c(3, 32, 33, 21))	list(c(3, 2, 22))	list(c(3, 32, 18, 23))	list(c(3, 32, 17, 16, 24))	list(c(3, 26, 25))	list(c(3, 26))	list(c(3, 32, 28, 27))	list(c(3, 32, 28))	list(c(3, 32, 37, 29))	list(c(3, 32, 30))	list(c(3, 32, 31))	list(c(3, 32))	list(c(3, 32, 33))	list(c(3, 32, 34))	list(c(3, 38, 35))	list(c(3, 38, 35, 36))	list(c(3, 32, 37))	list(c(3, 38))	list(c(3, 38, 39))	list(c(3, 32, 40))	list(c(3, 38, 43, 41))	list(c(3, 32, 40, 42))	list(c(3, 38, 43))	list(c(3, 32, 44))	list(c(3, 38, 45))	list(c(3, 38, 46))	list(c(3, 32, 30, 47))	list(c(3, 32, 30, 48))	list(c(3, 32, 17, 49))	list(c(3, 59, 50))
list(c(4, 16, 1))	list(c(4, 3, 2))	list(c(4, 3))	list()	list(c(4, 6, 5))	list(c(4, 6))	list(c(4, 6, 7))	list(c(4, 3, 32, 8))	list(c(4, 6, 14, 9))	list(c(4, 15, 10))	list(c(4, 11))	list(c(4, 11, 12))	list(c(4, 3, 32, 13))	list(c(4, 6, 14))	list(c(4, 15))	list(c(4, 16))	list(c(4, 16, 17))	list(c(4, 3, 32, 18))	list(c(4, 16, 1, 19))	list(c(4, 11, 26, 22, 20))	list(c(4, 16, 21))	list(c(4, 11, 26, 22))	list(c(4, 16, 23))	list(c(4, 16, 24))	list(c(4, 11, 26, 25))	list(c(4, 11, 26))	list(c(4, 16, 17, 27))	list(c(4, 3, 32, 28))	list(c(4, 16, 29))	list(c(4, 16, 30))	list(c(4, 16, 31))	list(c(4, 3, 32))	list(c(4, 11, 33))	list(c(4, 34))	list(c(4, 3, 38, 35))	list(c(4, 16, 36))	list(c(4, 37))	list(c(4, 3, 38))	list(c(4, 16, 17, 39))	list(c(4, 15, 40))	list(c(4, 16, 30, 43, 41))	list(c(4, 16, 45, 42))	list(c(4, 16, 30, 43))	list(c(4, 44))	list(c(4, 16, 45))	list(c(4, 15, 46))	list(c(4, 16, 30, 47))	list(c(4, 16, 51, 48))	list(c(4, 6, 49))	list(c(4, 16, 50))
list(c(5, 1))	list(c(5, 2))	list(c(5, 2, 3))	list(c(5, 6, 4))	list()	list(c(5, 6))	list(c(5, 7))	list(c(5, 13, 8))	list(c(5, 14, 9))	list(c(5, 15, 10))	list(c(5, 11))	list(c(5, 11, 12))	list(c(5, 13))	list(c(5, 14))	list(c(5, 15))	list(c(5, 11, 16))	list(c(5, 15, 17))	list(c(5, 18))	list(c(5, 2, 19))	list(c(5, 32, 58, 20))	list(c(5, 21))	list(c(5, 2, 22))	list(c(5, 21, 23))	list(c(5, 11, 16, 24))	list(c(5, 21, 25))	list(c(5, 11, 26))	list(c(5, 15, 17, 27))	list(c(5, 32, 28))	list(c(5, 15, 37, 29))	list(c(5, 6, 30))	list(c(5, 31))	list(c(5, 32))	list(c(5, 32, 33))	list(c(5, 55, 34))	list(c(5, 38, 35))	list(c(5, 38, 35, 36))	list(c(5, 15, 37))	list(c(5, 38))	list(c(5, 38, 39))	list(c(5, 15, 40))	list(c(5, 7, 41))	list(c(5, 15, 40, 42))	list(c(5, 43))	list(c(5, 15, 44))	list(c(5, 15, 40, 42, 45))	list(c(5, 15, 46))	list(c(5, 6, 30, 47))	list(c(5, 6, 30, 48))	list(c(5, 6, 49))	list(c(5, 59, 50))
list(c(6, 14, 1))	list(c(6, 5, 2))	list(c(6, 4, 3))	list(c(6, 4))	list(c(6, 5))	list()	list(c(6, 7))	list(c(6, 38, 8))	list(c(6, 14, 9))	list(c(6, 15, 10))	list(c(6, 4, 11))	list(c(6, 30, 12))	list(c(6, 38, 32, 13))	list(c(6, 14))	list(c(6, 15))	list(c(6, 30, 16))	list(c(6, 49, 17))	list(c(6, 18))	list(c(6, 19))	list(c(6, 30, 58, 20))	list(c(6, 5, 21))	list(c(6, 30, 26, 22))	list(c(6, 30, 26, 22, 23))	list(c(6, 30, 16, 24))	list(c(6, 30, 26, 25))	list(c(6, 30, 26))	list(c(6, 49, 17, 27))	list(c(6, 30, 28))	list(c(6, 30, 29))	list(c(6, 30))	list(c(6, 30, 31))	list(c(6, 38, 32))	list(c(6, 49, 33))	list(c(6, 49, 34))	list(c(6, 38, 35))	list(c(6, 38, 35, 36))	list(c(6, 15, 37))	list(c(6, 38))	list(c(6, 30, 39))	list(c(6, 30, 40))	list(c(6, 30, 43, 41))	list(c(6, 30, 40, 42))	list(c(6, 30, 43))	list(c(6, 15, 44))	list(c(6, 30, 43, 45))	list(c(6, 30, 46))	list(c(6, 30, 47))	list(c(6, 30, 48))	list(c(6, 49))	list(c(6, 30, 47, 50))
list(c(7, 16, 1))	list(c(7, 2))	list(c(7, 2, 3))	list(c(7, 6, 4))	list(c(7, 5))	list(c(7, 6))	list()	list(c(7, 24, 8))	list(c(7, 6, 14, 9))	list(c(7, 16, 17, 15, 10))	list(c(7, 16, 11))	list(c(7, 16, 11, 12))	list(c(7, 5, 13))	list(c(7, 6, 14))	list(c(7, 16, 17, 15))	list(c(7, 16))	list(c(7, 16, 17))	list(c(7, 5, 18))	list(c(7, 26, 19))	list(c(7, 26, 22, 20))	list(c(7, 5, 21))	list(c(7, 26, 22))	list(c(7, 24, 23))	list(c(7, 24))	list(c(7, 26, 25))	list(c(7, 26))	list(c(7, 16, 17, 27))	list(c(7, 26, 28))	list(c(7, 16, 29))	list(c(7, 16, 30))	list(c(7, 16, 31))	list(c(7, 16, 17, 32))	list(c(7, 16, 11, 33))	list(c(7, 36, 34))	list(c(7, 35))	list(c(7, 36))	list(c(7, 16, 37))	list(c(7, 6, 38))	list(c(7, 16, 17, 39))	list(c(7, 41, 42, 40))	list(c(7, 41))	list(c(7, 41, 42))	list(c(7, 41, 43))	list(c(7, 41, 43, 44))	list(c(7, 41, 42, 45))	list(c(7, 26, 46))	list(c(7, 16, 30, 47))	list(c(7, 16, 51, 48))	list(c(7, 6, 49))	list(c(7, 16, 50))
list(c(8, 9, 14, 1))	list(c(8, 2))	list(c(8, 32, 3))	list(c(8, 32, 3, 4))	list(c(8, 13, 5))	list(c(8, 38, 6))	list(c(8, 24, 7))	list()	list(c(8, 9))	list(c(8, 9, 10))	list(c(8, 32, 11))	list(c(8, 55, 12))	list(c(8, 13))	list(c(8, 9, 14))	list(c(8, 15))	list(c(8, 32, 17, 16))	list(c(8, 32, 17))	list(c(8, 32, 18))	list(c(8, 9, 14, 1, 19))	list(c(8, 32, 58, 20))	list(c(8, 32, 33, 21))	list(c(8, 32, 22))	list(c(8, 24, 23))	list(c(8, 24))	list(c(8, 13, 25))	list(c(8, 24, 26))	list(c(8, 32, 28, 27))	list(c(8, 32, 28))	list(c(8, 32, 37, 29))	list(c(8, 32, 30))	list(c(8, 32, 31))	list(c(8, 32))	list(c(8, 32, 33))	list(c(8, 34))	list(c(8, 38, 35))	list(c(8, 34, 36))	list(c(8, 32, 37))	list(c(8, 38))	list(c(8, 55, 39))	list(c(8, 15, 40))	list(c(8, 38, 43, 41))	list(c(8, 15, 40, 42))	list(c(8, 38, 43))	list(c(8, 9, 10, 44))	list(c(8, 38, 45))	list(c(8, 15, 46))	list(c(8, 32, 30, 47))	list(c(8, 32, 30, 48))	list(c(8, 49))	list(c(8, 32, 17, 51, 50))
list(c(9, 14, 1))	list(c(9, 8, 2))	list(c(9, 8, 32, 3))	list(c(9, 14, 6, 4))	list(c(9, 14, 5))	list(c(9, 14, 6))	list(c(9, 14, 6, 7))	list(c(9, 8))	list()	list(c(9, 10))	list(c(9, 11))	list(c(9, 10, 12))	list(c(9, 8, 13))	list(c(9, 14))	list(c(9, 10, 15))	list(c(9, 10, 15, 17, 16))	list(c(9, 10, 15, 17))	list(c(9, 8, 32, 18))	list(c(9, 14, 1, 19))	list(c(9, 8, 32, 58, 20))	list(c(9, 10, 31, 21))	list(c(9, 10, 15, 46, 26, 22))	list(c(9, 24, 23))	list(c(9, 24))	list(c(9, 10, 25))	list(c(9, 10, 15, 46, 26))	list(c(9, 10, 15, 17, 27))	list(c(9, 8, 32, 28))	list(c(9, 10, 15, 37, 29))	list(c(9, 8, 32, 30))	list(c(9, 10, 31))	list(c(9, 8, 32))	list(c(9, 8, 32, 33))	list(c(9, 8, 34))	list(c(9, 8, 38, 35))	list(c(9, 14, 36))	list(c(9, 10, 15, 37))	list(c(9, 8, 38))	list(c(9, 8, 55, 39))	list(c(9, 10, 15, 40))	list(c(9, 10, 44, 43, 41))	list(c(9, 10, 15, 40, 42))	list(c(9, 10, 44, 43))	list(c(9, 10, 44))	list(c(9, 10, 15, 40, 42, 45))	list(c(9, 10, 15, 46))	list(c(9, 8, 32, 30, 47))	list(c(9, 10, 15, 48))	list(c(9, 8, 49))	list(c(9, 10, 15, 17, 51, 50))
list(c(10, 15, 14, 1))	list(c(10, 15, 32, 2))	list(c(10, 38, 3))	list(c(10, 15, 4))	list(c(10, 15, 5))	list(c(10, 15, 6))	list(c(10, 15, 17, 16, 7))	list(c(10, 9, 8))	list(c(10, 9))	list()	list(c(10, 12, 11))	list(c(10, 12))	list(c(10, 13))	list(c(10, 15, 14))	list(c(10, 15))	list(c(10, 15, 17, 16))	list(c(10, 15, 17))	list(c(10, 15, 32, 18))	list(c(10, 15, 19))	list(c(10, 15, 56, 58, 20))	list(c(10, 31, 21))	list(c(10, 15, 46, 26, 22))	list(c(10, 15, 17, 16, 23))	list(c(10, 15, 17, 16, 24))	list(c(10, 25))	list(c(10, 15, 46, 26))	list(c(10, 15, 17, 27))	list(c(10, 15, 32, 28))	list(c(10, 15, 37, 29))	list(c(10, 15, 46, 30))	list(c(10, 31))	list(c(10, 15, 32))	list(c(10, 33))	list(c(10, 9, 8, 34))	list(c(10, 38, 35))	list(c(10, 38, 35, 36))	list(c(10, 15, 37))	list(c(10, 38))	list(c(10, 15, 17, 39))	list(c(10, 15, 40))	list(c(10, 44, 43, 41))	list(c(10, 15, 40, 42))	list(c(10, 44, 43))	list(c(10, 44))	list(c(10, 15, 40, 42, 45))	list(c(10, 15, 46))	list(c(10, 15, 47))	list(c(10, 15, 48))	list(c(10, 15, 17, 49))	list(c(10, 15, 17, 51, 50))
list(c(11, 12, 1))	list(c(11, 32, 2))	list(c(11, 32, 3))	list(c(11, 4))	list(c(11, 5))	list(c(11, 4, 6))	list(c(11, 16, 7))	list(c(11, 32, 8))	list(c(11, 9))	list(c(11, 12, 10))	list()	list(c(11, 12))	list(c(11, 32, 13))	list(c(11, 14))	list(c(11, 16, 17, 15))	list(c(11, 16))	list(c(11, 16, 17))	list(c(11, 12, 18))	list(c(11, 12, 19))	list(c(11, 26, 22, 20))	list(c(11, 12, 31, 21))	list(c(11, 26, 22))	list(c(11, 16, 23))	list(c(11, 16, 24))	list(c(11, 26, 25))	list(c(11, 26))	list(c(11, 16, 17, 27))	list(c(11, 26, 28))	list(c(11, 29))	list(c(11, 12, 30))	list(c(11, 12, 31))	list(c(11, 32))	list(c(11, 33))	list(c(11, 34))	list(c(11, 16, 35))	list(c(11, 36))	list(c(11, 16, 37))	list(c(11, 32, 38))	list(c(11, 12, 39))	list(c(11, 12, 40))	list(c(11, 43, 41))	list(c(11, 26, 42))	list(c(11, 43))	list(c(11, 44))	list(c(11, 16, 45))	list(c(11, 26, 46))	list(c(11, 12, 47))	list(c(11, 12, 48))	list(c(11, 16, 17, 49))	list(c(11, 16, 50))
list(c(12, 1))	list(c(12, 17, 2))	list(c(12, 17, 32, 3))	list(c(12, 11, 4))	list(c(12, 11, 5))	list(c(12, 30, 6))	list(c(12, 11, 16, 7))	list(c(12, 55, 8))	list(c(12, 10, 9))	list(c(12, 10))	list(c(12, 11))	list()	list(c(12, 17, 32, 13))	list(c(12, 17, 15, 14))	list(c(12, 17, 15))	list(c(12, 11, 16))	list(c(12, 17))	list(c(12, 18))	list(c(12, 19))	list(c(12, 58, 20))	list(c(12, 31, 21))	list(c(12, 11, 26, 22))	list(c(12, 11, 16, 23))	list(c(12, 11, 16, 24))	list(c(12, 11, 26, 25))	list(c(12, 11, 26))	list(c(12, 17, 27))	list(c(12, 11, 26, 28))	list(c(12, 11, 29))	list(c(12, 30))	list(c(12, 31))	list(c(12, 17, 32))	list(c(12, 33))	list(c(12, 55, 34))	list(c(12, 33, 35))	list(c(12, 11, 36))	list(c(12, 11, 16, 37))	list(c(12, 55, 38))	list(c(12, 39))	list(c(12, 40))	list(c(12, 43, 41))	list(c(12, 40, 42))	list(c(12, 43))	list(c(12, 44))	list(c(12, 11, 16, 45))	list(c(12, 11, 26, 46))	list(c(12, 47))	list(c(12, 48))	list(c(12, 17, 49))	list(c(12, 47, 50))
list(c(13, 56, 1))	list(c(13, 32, 2))	list(c(13, 32, 3))	list(c(13, 32, 3, 4))	list(c(13, 5))	list(c(13, 32, 38, 6))	list(c(13, 5, 7))	list(c(13, 8))	list(c(13, 8, 9))	list(c(13, 10))	list(c(13, 32, 11))	list(c(13, 32, 17, 12))	list()	list(c(13, 14))	list(c(13, 32, 15))	list(c(13, 32, 17, 16))	list(c(13, 32, 17))	list(c(13, 32, 18))	list(c(13, 56, 1, 19))	list(c(13, 32, 58, 20))	list(c(13, 32, 33, 21))	list(c(13, 32, 22))	list(c(13, 32, 18, 23))	list(c(13, 8, 24))	list(c(13, 25))	list(c(13, 32, 30, 26))	list(c(13, 32, 28, 27))	list(c(13, 32, 28))	list(c(13, 32, 37, 29))	list(c(13, 32, 30))	list(c(13, 32, 31))	list(c(13, 32))	list(c(13, 32, 33))	list(c(13, 8, 34))	list(c(13, 32, 38, 35))	list(c(13, 32, 38, 35, 36))	list(c(13, 32, 37))	list(c(13, 32, 38))	list(c(13, 32, 55, 39))	list(c(13, 32, 40))	list(c(13, 41))	list(c(13, 32, 40, 42))	list(c(13, 32, 30, 43))	list(c(13, 32, 44))	list(c(13, 32, 17, 16, 45))	list(c(13, 46))	list(c(13, 32, 30, 47))	list(c(13, 32, 30, 48))	list(c(13, 32, 17, 49))	list(c(13, 32, 17, 51, 50))
list(c(14, 1))	list(c(14, 15, 32, 2))	list(c(14, 15, 32, 3))	list(c(14, 6, 4))	list(c(14, 5))	list(c(14, 6))	list(c(14, 6, 7))	list(c(14, 9, 8))	list(c(14, 9))	list(c(14, 15, 10))	list(c(14, 11))	list(c(14, 15, 17, 12))	list(c(14, 13))	list()	list(c(14, 15))	list(c(14, 15, 17, 16))	list(c(14, 15, 17))	list(c(14, 18))	list(c(14, 1, 19))	list(c(14, 58, 20))	list(c(14, 1, 19, 21))	list(c(14, 15, 46, 26, 22))	list(c(14, 18, 23))	list(c(14, 15, 17, 16, 24))	list(c(14, 25))	list(c(14, 15, 46, 26))	list(c(14, 15, 17, 27))	list(c(14, 15, 32, 28))	list(c(14, 15, 37, 29))	list(c(14, 15, 46, 30))	list(c(14, 15, 56, 31))	list(c(14, 15, 32))	list(c(14, 15, 32, 33))	list(c(14, 15, 32, 34))	list(c(14, 38, 35))	list(c(14, 36))	list(c(14, 15, 37))	list(c(14, 38))	list(c(14, 15, 17, 39))	list(c(14, 15, 40))	list(c(14, 15, 40, 42, 41))	list(c(14, 15, 40, 42))	list(c(14, 15, 44, 43))	list(c(14, 15, 44))	list(c(14, 15, 40, 42, 45))	list(c(14, 15, 46))	list(c(14, 15, 47))	list(c(14, 15, 48))	list(c(14, 15, 17, 49))	list(c(14, 15, 17, 51, 50))
list(c(15, 14, 1))	list(c(15, 32, 2))	list(c(15, 32, 3))	list(c(15, 4))	list(c(15, 5))	list(c(15, 6))	list(c(15, 17, 16, 7))	list(c(15, 8))	list(c(15, 10, 9))	list(c(15, 10))	list(c(15, 17, 16, 11))	list(c(15, 17, 12))	list(c(15, 32, 13))	list(c(15, 14))	list()	list(c(15, 17, 16))	list(c(15, 17))	list(c(15, 32, 18))	list(c(15, 19))	list(c(15, 56, 58, 20))	list(c(15, 56, 21))	list(c(15, 46, 26, 22))	list(c(15, 17, 16, 23))	list(c(15, 17, 16, 24))	list(c(15, 25))	list(c(15, 46, 26))	list(c(15, 17, 27))	list(c(15, 32, 28))	list(c(15, 37, 29))	list(c(15, 46, 30))	list(c(15, 56, 31))	list(c(15, 32))	list(c(15, 32, 33))	list(c(15, 32, 34))	list(c(15, 38, 35))	list(c(15, 14, 36))	list(c(15, 37))	list(c(15, 38))	list(c(15, 17, 39))	list(c(15, 40))	list(c(15, 40, 42, 41))	list(c(15, 40, 42))	list(c(15, 44, 43))	list(c(15, 44))	list(c(15, 40, 42, 45))	list(c(15, 46))	list(c(15, 47))	list(c(15, 48))	list(c(15, 17, 49))	list(c(15, 17, 51, 50))
list(c(16, 1))	list(c(16, 17, 2))	list(c(16, 17, 32, 3))	list(c(16, 4))	list(c(16, 11, 5))	list(c(16, 30, 6))	list(c(16, 7))	list(c(16, 17, 32, 8))	list(c(16, 17, 15, 10, 9))	list(c(16, 17, 15, 10))	list(c(16, 11))	list(c(16, 11, 12))	list(c(16, 17, 32, 13))	list(c(16, 17, 15, 14))	list(c(16, 17, 15))	list()	list(c(16, 17))	list(c(16, 23, 18))	list(c(16, 1, 19))	list(c(16, 26, 22, 20))	list(c(16, 21))	list(c(16, 26, 22))	list(c(16, 23))	list(c(16, 24))	list(c(16, 26, 25))	list(c(16, 26))	list(c(16, 17, 27))	list(c(16, 17, 27, 28))	list(c(16, 29))	list(c(16, 30))	list(c(16, 31))	list(c(16, 17, 32))	list(c(16, 11, 33))	list(c(16, 34))	list(c(16, 35))	list(c(16, 36))	list(c(16, 37))	list(c(16, 17, 32, 38))	list(c(16, 17, 39))	list(c(16, 17, 40))	list(c(16, 30, 43, 41))	list(c(16, 45, 42))	list(c(16, 30, 43))	list(c(16, 44))	list(c(16, 45))	list(c(16, 30, 46))	list(c(16, 30, 47))	list(c(16, 51, 48))	list(c(16, 17, 49))	list(c(16, 50))
list(c(17, 1))	list(c(17, 2))	list(c(17, 32, 3))	list(c(17, 16, 4))	list(c(17, 15, 5))	list(c(17, 49, 6))	list(c(17, 16, 7))	list(c(17, 32, 8))	list(c(17, 15, 10, 9))	list(c(17, 15, 10))	list(c(17, 16, 11))	list(c(17, 12))	list(c(17, 32, 13))	list(c(17, 15, 14))	list(c(17, 15))	list(c(17, 16))	list()	list(c(17, 32, 18))	list(c(17, 1, 19))	list(c(17, 32, 58, 20))	list(c(17, 16, 21))	list(c(17, 16, 26, 22))	list(c(17, 16, 23))	list(c(17, 16, 24))	list(c(17, 25))	list(c(17, 16, 26))	list(c(17, 27))	list(c(17, 27, 28))	list(c(17, 16, 29))	list(c(17, 16, 30))	list(c(17, 12, 31))	list(c(17, 32))	list(c(17, 32, 33))	list(c(17, 55, 34))	list(c(17, 59, 35))	list(c(17, 39, 36))	list(c(17, 32, 37))	list(c(17, 32, 38))	list(c(17, 39))	list(c(17, 40))	list(c(17, 40, 42, 41))	list(c(17, 40, 42))	list(c(17, 12, 43))	list(c(17, 15, 44))	list(c(17, 16, 45))	list(c(17, 15, 46))	list(c(17, 51, 50, 47))	list(c(17, 51, 48))	list(c(17, 49))	list(c(17, 51, 50))
list(c(18, 33, 1))	list(c(18, 32, 2))	list(c(18, 32, 3))	list(c(18, 32, 3, 4))	list(c(18, 5))	list(c(18, 6))	list(c(18, 5, 7))	list(c(18, 32, 8))	list(c(18, 32, 8, 9))	list(c(18, 32, 15, 10))	list(c(18, 12, 11))	list(c(18, 12))	list(c(18, 32, 13))	list(c(18, 14))	list(c(18, 32, 15))	list(c(18, 23, 16))	list(c(18, 32, 17))	list()	list(c(18, 12, 19))	list(c(18, 23, 20))	list(c(18, 23, 21))	list(c(18, 22))	list(c(18, 23))	list(c(18, 23, 24))	list(c(18, 23, 25))	list(c(18, 22, 26))	list(c(18, 32, 28, 27))	list(c(18, 32, 28))	list(c(18, 32, 37, 29))	list(c(18, 32, 30))	list(c(18, 33, 31))	list(c(18, 32))	list(c(18, 33))	list(c(18, 33, 34))	list(c(18, 23, 35))	list(c(18, 23, 35, 36))	list(c(18, 32, 37))	list(c(18, 32, 38))	list(c(18, 32, 55, 39))	list(c(18, 42, 40))	list(c(18, 42, 41))	list(c(18, 42))	list(c(18, 42, 41, 43))	list(c(18, 32, 44))	list(c(18, 42, 45))	list(c(18, 22, 26, 46))	list(c(18, 32, 30, 47))	list(c(18, 12, 48))	list(c(18, 33, 49))	list(c(18, 32, 17, 51, 50))
list(c(19, 1))	list(c(19, 2))	list(c(19, 2, 3))	list(c(19, 1, 16, 4))	list(c(19, 2, 5))	list(c(19, 6))	list(c(19, 26, 7))	list(c(19, 1, 14, 9, 8))	list(c(19, 1, 14, 9))	list(c(19, 15, 10))	list(c(19, 12, 11))	list(c(19, 12))	list(c(19, 1, 56, 13))	list(c(19, 1, 14))	list(c(19, 15))	list(c(19, 1, 16))	list(c(19, 1, 17))	list(c(19, 12, 18))	list()	list(c(19, 20))	list(c(19, 21))	list(c(19, 26, 22))	list(c(19, 21, 23))	list(c(19, 26, 24))	list(c(19, 1, 25))	list(c(19, 26))	list(c(19, 1, 17, 27))	list(c(19, 26, 28))	list(c(19, 12, 11, 29))	list(c(19, 12, 30))	list(c(19, 12, 31))	list(c(19, 1, 17, 32))	list(c(19, 33))	list(c(19, 12, 55, 34))	list(c(19, 1, 35))	list(c(19, 1, 36))	list(c(19, 1, 56, 37))	list(c(19, 1, 38))	list(c(19, 12, 39))	list(c(19, 12, 40))	list(c(19, 12, 43, 41))	list(c(19, 26, 42))	list(c(19, 12, 43))	list(c(19, 12, 44))	list(c(19, 1, 16, 45))	list(c(19, 26, 46))	list(c(19, 12, 47))	list(c(19, 12, 48))	list(c(19, 1, 17, 49))	list(c(19, 12, 47, 50))
list(c(20, 19, 1))	list(c(20, 58, 32, 2))	list(c(20, 58, 32, 3))	list(c(20, 22, 26, 11, 4))	list(c(20, 58, 32, 5))	list(c(20, 58, 30, 6))	list(c(20, 22, 26, 7))	list(c(20, 58, 32, 8))	list(c(20, 58, 32, 8, 9))	list(c(20, 58, 56, 15, 10))	list(c(20, 22, 26, 11))	list(c(20, 58, 12))	list(c(20, 58, 32, 13))	list(c(20, 58, 14))	list(c(20, 58, 56, 15))	list(c(20, 22, 26, 16))	list(c(20, 58, 32, 17))	list(c(20, 23, 18))	list(c(20, 19))	list()	list(c(20, 23, 21))	list(c(20, 22))	list(c(20, 23))	list(c(20, 23, 24))	list(c(20, 22, 26, 25))	list(c(20, 22, 26))	list(c(20, 22, 27))	list(c(20, 22, 26, 28))	list(c(20, 29))	list(c(20, 58, 30))	list(c(20, 58, 56, 31))	list(c(20, 58, 32))	list(c(20, 58, 32, 33))	list(c(20, 58, 32, 34))	list(c(20, 23, 35))	list(c(20, 23, 35, 36))	list(c(20, 58, 32, 37))	list(c(20, 58, 32, 38))	list(c(20, 39))	list(c(20, 58, 32, 40))	list(c(20, 22, 43, 41))	list(c(20, 22, 26, 42))	list(c(20, 22, 43))	list(c(20, 58, 32, 44))	list(c(20, 22, 26, 42, 45))	list(c(20, 22, 26, 46))	list(c(20, 50, 47))	list(c(20, 58, 30, 48))	list(c(20, 58, 32, 17, 49))	list(c(20, 50))
list(c(21, 19, 1))	list(c(21, 5, 2))	list(c(21, 33, 32, 3))	list(c(21, 16, 4))	list(c(21, 5))	list(c(21, 5, 6))	list(c(21, 5, 7))	list(c(21, 33, 32, 8))	list(c(21, 31, 10, 9))	list(c(21, 31, 10))	list(c(21, 31, 12, 11))	list(c(21, 31, 12))	list(c(21, 33, 32, 13))	list(c(21, 19, 1, 14))	list(c(21, 56, 15))	list(c(21, 16))	list(c(21, 16, 17))	list(c(21, 23, 18))	list(c(21, 19))	list(c(21, 23, 20))	list()	list(c(21, 23, 22))	list(c(21, 23))	list(c(21, 23, 24))	list(c(21, 25))	list(c(21, 23, 22, 26))	list(c(21, 16, 17, 27))	list(c(21, 33, 32, 28))	list(c(21, 31, 29))	list(c(21, 31, 30))	list(c(21, 31))	list(c(21, 33, 32))	list(c(21, 33))	list(c(21, 33, 34))	list(c(21, 23, 35))	list(c(21, 23, 35, 36))	list(c(21, 33, 32, 37))	list(c(21, 33, 32, 38))	list(c(21, 56, 39))	list(c(21, 31, 12, 40))	list(c(21, 33, 41))	list(c(21, 45, 42))	list(c(21, 31, 43))	list(c(21, 44))	list(c(21, 45))	list(c(21, 56, 46))	list(c(21, 31, 30, 47))	list(c(21, 31, 12, 48))	list(c(21, 33, 49))	list(c(21, 16, 50))
list(c(22, 26, 19, 1))	list(c(22, 2))	list(c(22, 2, 3))	list(c(22, 26, 11, 4))	list(c(22, 2, 5))	list(c(22, 26, 30, 6))	list(c(22, 26, 7))	list(c(22, 32, 8))	list(c(22, 26, 46, 15, 10, 9))	list(c(22, 26, 46, 15, 10))	list(c(22, 26, 11))	list(c(22, 26, 11, 12))	list(c(22, 32, 13))	list(c(22, 26, 46, 15, 14))	list(c(22, 26, 46, 15))	list(c(22, 26, 16))	list(c(22, 26, 16, 17))	list(c(22, 18))	list(c(22, 26, 19))	list(c(22, 20))	list(c(22, 23, 21))	list()	list(c(22, 23))	list(c(22, 26, 24))	list(c(22, 26, 25))	list(c(22, 26))	list(c(22, 27))	list(c(22, 26, 28))	list(c(22, 26, 29))	list(c(22, 26, 30))	list(c(22, 26, 11, 12, 31))	list(c(22, 32))	list(c(22, 26, 33))	list(c(22, 26, 11, 34))	list(c(22, 23, 35))	list(c(22, 23, 35, 36))	list(c(22, 32, 37))	list(c(22, 26, 38))	list(c(22, 26, 39))	list(c(22, 26, 46, 40))	list(c(22, 43, 41))	list(c(22, 26, 42))	list(c(22, 43))	list(c(22, 26, 11, 44))	list(c(22, 26, 42, 45))	list(c(22, 26, 46))	list(c(22, 26, 30, 47))	list(c(22, 26, 30, 48))	list(c(22, 26, 46, 49))	list(c(22, 26, 50))
list(c(23, 16, 1))	list(c(23, 22, 2))	list(c(23, 18, 32, 3))	list(c(23, 16, 4))	list(c(23, 21, 5))	list(c(23, 22, 26, 30, 6))	list(c(23, 24, 7))	list(c(23, 24, 8))	list(c(23, 24, 9))	list(c(23, 16, 17, 15, 10))	list(c(23, 16, 11))	list(c(23, 16, 11, 12))	list(c(23, 18, 32, 13))	list(c(23, 18, 14))	list(c(23, 16, 17, 15))	list(c(23, 16))	list(c(23, 16, 17))	list(c(23, 18))	list(c(23, 21, 19))	list(c(23, 20))	list(c(23, 21))	list(c(23, 22))	list()	list(c(23, 24))	list(c(23, 25))	list(c(23, 22, 26))	list(c(23, 16, 17, 27))	list(c(23, 22, 26, 28))	list(c(23, 54, 29))	list(c(23, 22, 26, 30))	list(c(23, 21, 31))	list(c(23, 18, 32))	list(c(23, 18, 33))	list(c(23, 54, 55, 34))	list(c(23, 35))	list(c(23, 35, 36))	list(c(23, 54, 37))	list(c(23, 38))	list(c(23, 16, 17, 39))	list(c(23, 16, 17, 40))	list(c(23, 18, 42, 41))	list(c(23, 18, 42))	list(c(23, 22, 43))	list(c(23, 16, 44))	list(c(23, 18, 42, 45))	list(c(23, 22, 26, 46))	list(c(23, 22, 26, 30, 47))	list(c(23, 16, 51, 48))	list(c(23, 52, 49))	list(c(23, 50))
list(c(24, 16, 1))	list(c(24, 16, 17, 2))	list(c(24, 16, 17, 32, 3))	list(c(24, 16, 4))	list(c(24, 16, 11, 5))	list(c(24, 16, 30, 6))	list(c(24, 7))	list(c(24, 8))	list(c(24, 9))	list(c(24, 16, 17, 15, 10))	list(c(24, 16, 11))	list(c(24, 16, 11, 12))	list(c(24, 8, 13))	list(c(24, 16, 17, 15, 14))	list(c(24, 16, 17, 15))	list(c(24, 16))	list(c(24, 16, 17))	list(c(24, 23, 18))	list(c(24, 26, 19))	list(c(24, 23, 20))	list(c(24, 23, 21))	list(c(24, 26, 22))	list(c(24, 23))	list()	list(c(24, 25))	list(c(24, 26))	list(c(24, 16, 17, 27))	list(c(24, 26, 28))	list(c(24, 16, 29))	list(c(24, 16, 30))	list(c(24, 16, 31))	list(c(24, 16, 17, 32))	list(c(24, 26, 33))	list(c(24, 34))	list(c(24, 23, 35))	list(c(24, 16, 36))	list(c(24, 16, 37))	list(c(24, 26, 38))	list(c(24, 39))	list(c(24, 16, 17, 40))	list(c(24, 26, 42, 41))	list(c(24, 26, 42))	list(c(24, 26, 43))	list(c(24, 16, 44))	list(c(24, 16, 45))	list(c(24, 26, 46))	list(c(24, 16, 30, 47))	list(c(24, 16, 51, 48))	list(c(24, 16, 17, 49))	list(c(24, 26, 50))
list(c(25, 1))	list(c(25, 1, 2))	list(c(25, 26, 3))	list(c(25, 26, 11, 4))	list(c(25, 21, 5))	list(c(25, 26, 30, 6))	list(c(25, 26, 7))	list(c(25, 13, 8))	list(c(25, 10, 9))	list(c(25, 10))	list(c(25, 26, 11))	list(c(25, 26, 11, 12))	list(c(25, 13))	list(c(25, 14))	list(c(25, 15))	list(c(25, 26, 16))	list(c(25, 17))	list(c(25, 23, 18))	list(c(25, 1, 19))	list(c(25, 26, 22, 20))	list(c(25, 21))	list(c(25, 26, 22))	list(c(25, 23))	list(c(25, 24))	list()	list(c(25, 26))	list(c(25, 26, 28, 27))	list(c(25, 26, 28))	list(c(25, 26, 29))	list(c(25, 26, 30))	list(c(25, 26, 11, 12, 31))	list(c(25, 26, 30, 32))	list(c(25, 26, 33))	list(c(25, 26, 11, 34))	list(c(25, 1, 35))	list(c(25, 1, 36))	list(c(25, 15, 37))	list(c(25, 26, 38))	list(c(25, 26, 39))	list(c(25, 15, 40))	list(c(25, 26, 42, 41))	list(c(25, 26, 42))	list(c(25, 26, 43))	list(c(25, 26, 11, 44))	list(c(25, 26, 42, 45))	list(c(25, 26, 46))	list(c(25, 26, 30, 47))	list(c(25, 26, 30, 48))	list(c(25, 17, 49))	list(c(25, 26, 50))
list(c(26, 19, 1))	list(c(26, 3, 2))	list(c(26, 3))	list(c(26, 11, 4))	list(c(26, 11, 5))	list(c(26, 30, 6))	list(c(26, 7))	list(c(26, 24, 8))	list(c(26, 46, 15, 10, 9))	list(c(26, 46, 15, 10))	list(c(26, 11))	list(c(26, 11, 12))	list(c(26, 30, 32, 13))	list(c(26, 46, 15, 14))	list(c(26, 46, 15))	list(c(26, 16))	list(c(26, 16, 17))	list(c(26, 22, 18))	list(c(26, 19))	list(c(26, 22, 20))	list(c(26, 22, 23, 21))	list(c(26, 22))	list(c(26, 22, 23))	list(c(26, 24))	list(c(26, 25))	list()	list(c(26, 28, 27))	list(c(26, 28))	list(c(26, 29))	list(c(26, 30))	list(c(26, 11, 12, 31))	list(c(26, 30, 32))	list(c(26, 33))	list(c(26, 11, 34))	list(c(26, 59, 35))	list(c(26, 11, 36))	list(c(26, 16, 37))	list(c(26, 38))	list(c(26, 39))	list(c(26, 46, 40))	list(c(26, 42, 41))	list(c(26, 42))	list(c(26, 43))	list(c(26, 11, 44))	list(c(26, 42, 45))	list(c(26, 46))	list(c(26, 30, 47))	list(c(26, 30, 48))	list(c(26, 46, 49))	list(c(26, 50))
list(c(27, 17, 1))	list(c(27, 17, 2))	list(c(27, 28, 32, 3))	list(c(27, 17, 16, 4))	list(c(27, 17, 15, 5))	list(c(27, 17, 49, 6))	list(c(27, 17, 16, 7))	list(c(27, 28, 32, 8))	list(c(27, 17, 15, 10, 9))	list(c(27, 17, 15, 10))	list(c(27, 17, 16, 11))	list(c(27, 17, 12))	list(c(27, 28, 32, 13))	list(c(27, 17, 15, 14))	list(c(27, 17, 15))	list(c(27, 17, 16))	list(c(27, 17))	list(c(27, 28, 32, 18))	list(c(27, 17, 1, 19))	list(c(27, 22, 20))	list(c(27, 17, 16, 21))	list(c(27, 22))	list(c(27, 17, 16, 23))	list(c(27, 17, 16, 24))	list(c(27, 28, 26, 25))	list(c(27, 28, 26))	list()	list(c(27, 28))	list(c(27, 17, 16, 29))	list(c(27, 17, 16, 30))	list(c(27, 17, 12, 31))	list(c(27, 28, 32))	list(c(27, 28, 32, 33))	list(c(27, 17, 55, 34))	list(c(27, 59, 35))	list(c(27, 17, 39, 36))	list(c(27, 37))	list(c(27, 28, 32, 38))	list(c(27, 17, 39))	list(c(27, 17, 40))	list(c(27, 17, 40, 42, 41))	list(c(27, 17, 40, 42))	list(c(27, 17, 12, 43))	list(c(27, 17, 15, 44))	list(c(27, 17, 16, 45))	list(c(27, 17, 15, 46))	list(c(27, 17, 51, 50, 47))	list(c(27, 17, 51, 48))	list(c(27, 17, 49))	list(c(27, 17, 51, 50))
list(c(28, 27, 17, 1))	list(c(28, 32, 2))	list(c(28, 32, 3))	list(c(28, 32, 3, 4))	list(c(28, 32, 5))	list(c(28, 30, 6))	list(c(28, 26, 7))	list(c(28, 32, 8))	list(c(28, 32, 8, 9))	list(c(28, 32, 15, 10))	list(c(28, 26, 11))	list(c(28, 26, 11, 12))	list(c(28, 32, 13))	list(c(28, 32, 15, 14))	list(c(28, 32, 15))	list(c(28, 27, 17, 16))	list(c(28, 27, 17))	list(c(28, 32, 18))	list(c(28, 26, 19))	list(c(28, 26, 22, 20))	list(c(28, 32, 33, 21))	list(c(28, 26, 22))	list(c(28, 26, 22, 23))	list(c(28, 26, 24))	list(c(28, 26, 25))	list(c(28, 26))	list(c(28, 27))	list()	list(c(28, 32, 37, 29))	list(c(28, 30))	list(c(28, 32, 31))	list(c(28, 32))	list(c(28, 32, 33))	list(c(28, 32, 34))	list(c(28, 32, 38, 35))	list(c(28, 32, 38, 35, 36))	list(c(28, 32, 37))	list(c(28, 32, 38))	list(c(28, 30, 39))	list(c(28, 32, 40))	list(c(28, 26, 42, 41))	list(c(28, 26, 42))	list(c(28, 30, 43))	list(c(28, 32, 44))	list(c(28, 26, 42, 45))	list(c(28, 26, 46))	list(c(28, 30, 47))	list(c(28, 30, 48))	list(c(28, 27, 17, 49))	list(c(28, 26, 50))
list(c(29, 16, 1))	list(c(29, 37, 32, 2))	list(c(29, 37, 32, 3))	list(c(29, 16, 4))	list(c(29, 37, 15, 5))	list(c(29, 30, 6))	list(c(29, 16, 7))	list(c(29, 37, 32, 8))	list(c(29, 37, 15, 10, 9))	list(c(29, 37, 15, 10))	list(c(29, 11))	list(c(29, 11, 12))	list(c(29, 37, 32, 13))	list(c(29, 37, 15, 14))	list(c(29, 37, 15))	list(c(29, 16))	list(c(29, 16, 17))	list(c(29, 37, 32, 18))	list(c(29, 11, 12, 19))	list(c(29, 20))	list(c(29, 31, 21))	list(c(29, 26, 22))	list(c(29, 54, 23))	list(c(29, 16, 24))	list(c(29, 26, 25))	list(c(29, 26))	list(c(29, 16, 17, 27))	list(c(29, 37, 32, 28))	list()	list(c(29, 30))	list(c(29, 31))	list(c(29, 37, 32))	list(c(29, 37, 32, 33))	list(c(29, 34))	list(c(29, 59, 35))	list(c(29, 39, 36))	list(c(29, 37))	list(c(29, 37, 32, 38))	list(c(29, 39))	list(c(29, 37, 40))	list(c(29, 30, 43, 41))	list(c(29, 37, 40, 42))	list(c(29, 30, 43))	list(c(29, 11, 44))	list(c(29, 16, 45))	list(c(29, 30, 46))	list(c(29, 30, 47))	list(c(29, 30, 48))	list(c(29, 16, 17, 49))	list(c(29, 59, 50))
list(c(30, 16, 1))	list(c(30, 32, 2))	list(c(30, 32, 3))	list(c(30, 16, 4))	list(c(30, 6, 5))	list(c(30, 6))	list(c(30, 16, 7))	list(c(30, 32, 8))	list(c(30, 32, 8, 9))	list(c(30, 46, 15, 10))	list(c(30, 12, 11))	list(c(30, 12))	list(c(30, 32, 13))	list(c(30, 46, 15, 14))	list(c(30, 46, 15))	list(c(30, 16))	list(c(30, 16, 17))	list(c(30, 32, 18))	list(c(30, 12, 19))	list(c(30, 58, 20))	list(c(30, 31, 21))	list(c(30, 26, 22))	list(c(30, 26, 22, 23))	list(c(30, 16, 24))	list(c(30, 26, 25))	list(c(30, 26))	list(c(30, 16, 17, 27))	list(c(30, 28))	list(c(30, 29))	list()	list(c(30, 31))	list(c(30, 32))	list(c(30, 32, 33))	list(c(30, 55, 34))	list(c(30, 38, 35))	list(c(30, 39, 36))	list(c(30, 32, 37))	list(c(30, 38))	list(c(30, 39))	list(c(30, 40))	list(c(30, 43, 41))	list(c(30, 40, 42))	list(c(30, 43))	list(c(30, 40, 44))	list(c(30, 43, 45))	list(c(30, 46))	list(c(30, 47))	list(c(30, 48))	list(c(30, 16, 17, 49))	list(c(30, 47, 50))
list(c(31, 57, 1))	list(c(31, 32, 2))	list(c(31, 32, 3))	list(c(31, 16, 4))	list(c(31, 5))	list(c(31, 30, 6))	list(c(31, 16, 7))	list(c(31, 32, 8))	list(c(31, 10, 9))	list(c(31, 10))	list(c(31, 12, 11))	list(c(31, 12))	list(c(31, 32, 13))	list(c(31, 56, 15, 14))	list(c(31, 56, 15))	list(c(31, 16))	list(c(31, 12, 17))	list(c(31, 33, 18))	list(c(31, 12, 19))	list(c(31, 56, 58, 20))	list(c(31, 21))	list(c(31, 12, 11, 26, 22))	list(c(31, 21, 23))	list(c(31, 16, 24))	list(c(31, 12, 11, 26, 25))	list(c(31, 12, 11, 26))	list(c(31, 12, 17, 27))	list(c(31, 32, 28))	list(c(31, 29))	list(c(31, 30))	list()	list(c(31, 32))	list(c(31, 33))	list(c(31, 33, 34))	list(c(31, 33, 35))	list(c(31, 36))	list(c(31, 32, 37))	list(c(31, 32, 38))	list(c(31, 12, 39))	list(c(31, 12, 40))	list(c(31, 43, 41))	list(c(31, 12, 40, 42))	list(c(31, 43))	list(c(31, 12, 44))	list(c(31, 16, 45))	list(c(31, 30, 46))	list(c(31, 30, 47))	list(c(31, 12, 48))	list(c(31, 33, 49))	list(c(31, 30, 47, 50))
list(c(32, 17, 1))	list(c(32, 2))	list(c(32, 3))	list(c(32, 3, 4))	list(c(32, 5))	list(c(32, 38, 6))	list(c(32, 17, 16, 7))	list(c(32, 8))	list(c(32, 8, 9))	list(c(32, 15, 10))	list(c(32, 11))	list(c(32, 17, 12))	list(c(32, 13))	list(c(32, 15, 14))	list(c(32, 15))	list(c(32, 17, 16))	list(c(32, 17))	list(c(32, 18))	list(c(32, 17, 1, 19))	list(c(32, 58, 20))	list(c(32, 33, 21))	list(c(32, 22))	list(c(32, 18, 23))	list(c(32, 17, 16, 24))	list(c(32, 30, 26, 25))	list(c(32, 30, 26))	list(c(32, 28, 27))	list(c(32, 28))	list(c(32, 37, 29))	list(c(32, 30))	list(c(32, 31))	list()	list(c(32, 33))	list(c(32, 34))	list(c(32, 38, 35))	list(c(32, 38, 35, 36))	list(c(32, 37))	list(c(32, 38))	list(c(32, 55, 39))	list(c(32, 40))	list(c(32, 30, 43, 41))	list(c(32, 40, 42))	list(c(32, 30, 43))	list(c(32, 44))	list(c(32, 17, 16, 45))	list(c(32, 15, 46))	list(c(32, 30, 47))	list(c(32, 30, 48))	list(c(32, 17, 49))	list(c(32, 17, 51, 50))
list(c(33, 1))	list(c(33, 32, 2))	list(c(33, 32, 3))	list(c(33, 11, 4))	list(c(33, 32, 5))	list(c(33, 49, 6))	list(c(33, 11, 16, 7))	list(c(33, 32, 8))	list(c(33, 32, 8, 9))	list(c(33, 10))	list(c(33, 11))	list(c(33, 12))	list(c(33, 32, 13))	list(c(33, 32, 15, 14))	list(c(33, 32, 15))	list(c(33, 11, 16))	list(c(33, 32, 17))	list(c(33, 18))	list(c(33, 19))	list(c(33, 32, 58, 20))	list(c(33, 21))	list(c(33, 26, 22))	list(c(33, 18, 23))	list(c(33, 26, 24))	list(c(33, 26, 25))	list(c(33, 26))	list(c(33, 32, 28, 27))	list(c(33, 32, 28))	list(c(33, 32, 37, 29))	list(c(33, 32, 30))	list(c(33, 31))	list(c(33, 32))	list()	list(c(33, 34))	list(c(33, 35))	list(c(33, 35, 36))	list(c(33, 32, 37))	list(c(33, 32, 38))	list(c(33, 12, 39))	list(c(33, 32, 40))	list(c(33, 41))	list(c(33, 41, 42))	list(c(33, 41, 43))	list(c(33, 32, 44))	list(c(33, 11, 16, 45))	list(c(33, 46))	list(c(33, 12, 47))	list(c(33, 51, 48))	list(c(33, 49))	list(c(33, 51, 50))
list(c(34, 36, 1))	list(c(34, 32, 2))	list(c(34, 32, 3))	list(c(34, 4))	list(c(34, 55, 5))	list(c(34, 49, 6))	list(c(34, 36, 7))	list(c(34, 8))	list(c(34, 8, 9))	list(c(34, 8, 9, 10))	list(c(34, 11))	list(c(34, 55, 12))	list(c(34, 8, 13))	list(c(34, 32, 15, 14))	list(c(34, 32, 15))	list(c(34, 16))	list(c(34, 55, 17))	list(c(34, 33, 18))	list(c(34, 55, 12, 19))	list(c(34, 32, 58, 20))	list(c(34, 33, 21))	list(c(34, 11, 26, 22))	list(c(34, 55, 54, 23))	list(c(34, 24))	list(c(34, 11, 26, 25))	list(c(34, 11, 26))	list(c(34, 55, 17, 27))	list(c(34, 32, 28))	list(c(34, 29))	list(c(34, 55, 30))	list(c(34, 33, 31))	list(c(34, 32))	list(c(34, 33))	list()	list(c(34, 35))	list(c(34, 36))	list(c(34, 32, 37))	list(c(34, 38))	list(c(34, 55, 39))	list(c(34, 36, 40))	list(c(34, 33, 41))	list(c(34, 36, 40, 42))	list(c(34, 55, 30, 43))	list(c(34, 32, 44))	list(c(34, 16, 45))	list(c(34, 49, 46))	list(c(34, 55, 30, 47))	list(c(34, 55, 17, 51, 48))	list(c(34, 49))	list(c(34, 16, 50))
list(c(35, 1))	list(c(35, 38, 3, 2))	list(c(35, 38, 3))	list(c(35, 38, 3, 4))	list(c(35, 38, 5))	list(c(35, 38, 6))	list(c(35, 7))	list(c(35, 38, 8))	list(c(35, 38, 8, 9))	list(c(35, 38, 10))	list(c(35, 16, 11))	list(c(35, 33, 12))	list(c(35, 38, 32, 13))	list(c(35, 38, 14))	list(c(35, 38, 15))	list(c(35, 16))	list(c(35, 59, 17))	list(c(35, 23, 18))	list(c(35, 1, 19))	list(c(35, 23, 20))	list(c(35, 23, 21))	list(c(35, 23, 22))	list(c(35, 23))	list(c(35, 23, 24))	list(c(35, 1, 25))	list(c(35, 59, 26))	list(c(35, 59, 27))	list(c(35, 38, 32, 28))	list(c(35, 59, 29))	list(c(35, 38, 30))	list(c(35, 33, 31))	list(c(35, 38, 32))	list(c(35, 33))	list(c(35, 34))	list()	list(c(35, 36))	list(c(35, 38, 32, 37))	list(c(35, 38))	list(c(35, 38, 39))	list(c(35, 38, 15, 40))	list(c(35, 41))	list(c(35, 42))	list(c(35, 43))	list(c(35, 44))	list(c(35, 38, 45))	list(c(35, 38, 46))	list(c(35, 59, 50, 47))	list(c(35, 59, 50, 48))	list(c(35, 33, 49))	list(c(35, 59, 50))
list(c(36, 1))	list(c(36, 35, 38, 3, 2))	list(c(36, 35, 38, 3))	list(c(36, 16, 4))	list(c(36, 35, 38, 5))	list(c(36, 35, 38, 6))	list(c(36, 7))	list(c(36, 34, 8))	list(c(36, 14, 9))	list(c(36, 35, 38, 10))	list(c(36, 11))	list(c(36, 11, 12))	list(c(36, 35, 38, 32, 13))	list(c(36, 14))	list(c(36, 14, 15))	list(c(36, 16))	list(c(36, 39, 17))	list(c(36, 35, 23, 18))	list(c(36, 1, 19))	list(c(36, 35, 23, 20))	list(c(36, 35, 23, 21))	list(c(36, 35, 23, 22))	list(c(36, 35, 23))	list(c(36, 16, 24))	list(c(36, 1, 25))	list(c(36, 11, 26))	list(c(36, 39, 17, 27))	list(c(36, 35, 38, 32, 28))	list(c(36, 39, 29))	list(c(36, 39, 30))	list(c(36, 31))	list(c(36, 35, 38, 32))	list(c(36, 35, 33))	list(c(36, 34))	list(c(36, 35))	list()	list(c(36, 35, 38, 32, 37))	list(c(36, 35, 38))	list(c(36, 39))	list(c(36, 40))	list(c(36, 40, 42, 41))	list(c(36, 40, 42))	list(c(36, 35, 43))	list(c(36, 40, 44))	list(c(36, 40, 42, 45))	list(c(36, 39, 46))	list(c(36, 39, 30, 47))	list(c(36, 39, 30, 48))	list(c(36, 39, 17, 49))	list(c(36, 39, 59, 50))
list(c(37, 56, 1))	list(c(37, 32, 2))	list(c(37, 32, 3))	list(c(37, 4))	list(c(37, 15, 5))	list(c(37, 15, 6))	list(c(37, 16, 7))	list(c(37, 32, 8))	list(c(37, 15, 10, 9))	list(c(37, 15, 10))	list(c(37, 16, 11))	list(c(37, 16, 11, 12))	list(c(37, 32, 13))	list(c(37, 15, 14))	list(c(37, 15))	list(c(37, 16))	list(c(37, 32, 17))	list(c(37, 32, 18))	list(c(37, 56, 1, 19))	list(c(37, 32, 58, 20))	list(c(37, 32, 33, 21))	list(c(37, 32, 22))	list(c(37, 54, 23))	list(c(37, 16, 24))	list(c(37, 15, 25))	list(c(37, 16, 26))	list(c(37, 27))	list(c(37, 32, 28))	list(c(37, 29))	list(c(37, 32, 30))	list(c(37, 32, 31))	list(c(37, 32))	list(c(37, 32, 33))	list(c(37, 32, 34))	list(c(37, 32, 38, 35))	list(c(37, 32, 38, 35, 36))	list()	list(c(37, 32, 38))	list(c(37, 39))	list(c(37, 40))	list(c(37, 40, 42, 41))	list(c(37, 40, 42))	list(c(37, 32, 30, 43))	list(c(37, 15, 44))	list(c(37, 40, 42, 45))	list(c(37, 15, 46))	list(c(37, 32, 30, 47))	list(c(37, 15, 48))	list(c(37, 54, 52, 49))	list(c(37, 16, 50))
list(c(38, 1))	list(c(38, 3, 2))	list(c(38, 3))	list(c(38, 3, 4))	list(c(38, 5))	list(c(38, 6))	list(c(38, 6, 7))	list(c(38, 8))	list(c(38, 8, 9))	list(c(38, 10))	list(c(38, 32, 11))	list(c(38, 55, 12))	list(c(38, 32, 13))	list(c(38, 14))	list(c(38, 15))	list(c(38, 32, 17, 16))	list(c(38, 32, 17))	list(c(38, 32, 18))	list(c(38, 1, 19))	list(c(38, 32, 58, 20))	list(c(38, 32, 33, 21))	list(c(38, 26, 22))	list(c(38, 23))	list(c(38, 26, 24))	list(c(38, 26, 25))	list(c(38, 26))	list(c(38, 32, 28, 27))	list(c(38, 32, 28))	list(c(38, 32, 37, 29))	list(c(38, 30))	list(c(38, 32, 31))	list(c(38, 32))	list(c(38, 32, 33))	list(c(38, 34))	list(c(38, 35))	list(c(38, 35, 36))	list(c(38, 32, 37))	list()	list(c(38, 39))	list(c(38, 15, 40))	list(c(38, 43, 41))	list(c(38, 15, 40, 42))	list(c(38, 43))	list(c(38, 15, 44))	list(c(38, 45))	list(c(38, 46))	list(c(38, 30, 47))	list(c(38, 15, 48))	list(c(38, 54, 52, 49))	list(c(38, 39, 59, 50))
list(c(39, 56, 1))	list(c(39, 38, 3, 2))	list(c(39, 38, 3))	list(c(39, 17, 16, 4))	list(c(39, 38, 5))	list(c(39, 30, 6))	list(c(39, 17, 16, 7))	list(c(39, 55, 8))	list(c(39, 55, 8, 9))	list(c(39, 17, 15, 10))	list(c(39, 12, 11))	list(c(39, 12))	list(c(39, 55, 32, 13))	list(c(39, 17, 15, 14))	list(c(39, 17, 15))	list(c(39, 17, 16))	list(c(39, 17))	list(c(39, 55, 32, 18))	list(c(39, 12, 19))	list(c(39, 20))	list(c(39, 56, 21))	list(c(39, 26, 22))	list(c(39, 17, 16, 23))	list(c(39, 24))	list(c(39, 26, 25))	list(c(39, 26))	list(c(39, 17, 27))	list(c(39, 30, 28))	list(c(39, 29))	list(c(39, 30))	list(c(39, 12, 31))	list(c(39, 55, 32))	list(c(39, 12, 33))	list(c(39, 55, 34))	list(c(39, 38, 35))	list(c(39, 36))	list(c(39, 37))	list(c(39, 38))	list()	list(c(39, 30, 40))	list(c(39, 30, 43, 41))	list(c(39, 30, 40, 42))	list(c(39, 30, 43))	list(c(39, 59, 44))	list(c(39, 17, 16, 45))	list(c(39, 46))	list(c(39, 30, 47))	list(c(39, 30, 48))	list(c(39, 17, 49))	list(c(39, 59, 50))
list(c(40, 15, 14, 1))	list(c(40, 32, 2))	list(c(40, 32, 3))	list(c(40, 15, 4))	list(c(40, 15, 5))	list(c(40, 30, 6))	list(c(40, 42, 41, 7))	list(c(40, 15, 8))	list(c(40, 15, 10, 9))	list(c(40, 15, 10))	list(c(40, 12, 11))	list(c(40, 12))	list(c(40, 32, 13))	list(c(40, 15, 14))	list(c(40, 15))	list(c(40, 17, 16))	list(c(40, 17))	list(c(40, 42, 18))	list(c(40, 12, 19))	list(c(40, 32, 58, 20))	list(c(40, 12, 31, 21))	list(c(40, 46, 26, 22))	list(c(40, 17, 16, 23))	list(c(40, 17, 16, 24))	list(c(40, 15, 25))	list(c(40, 46, 26))	list(c(40, 17, 27))	list(c(40, 32, 28))	list(c(40, 37, 29))	list(c(40, 30))	list(c(40, 12, 31))	list(c(40, 32))	list(c(40, 32, 33))	list(c(40, 36, 34))	list(c(40, 15, 38, 35))	list(c(40, 36))	list(c(40, 37))	list(c(40, 15, 38))	list(c(40, 30, 39))	list()	list(c(40, 42, 41))	list(c(40, 42))	list(c(40, 42, 41, 43))	list(c(40, 44))	list(c(40, 42, 45))	list(c(40, 46))	list(c(40, 30, 47))	list(c(40, 30, 48))	list(c(40, 17, 49))	list(c(40, 30, 47, 50))
list(c(41, 43, 56, 1))	list(c(41, 43, 38, 3, 2))	list(c(41, 43, 38, 3))	list(c(41, 43, 30, 16, 4))	list(c(41, 7, 5))	list(c(41, 43, 30, 6))	list(c(41, 7))	list(c(41, 43, 38, 8))	list(c(41, 43, 44, 10, 9))	list(c(41, 43, 44, 10))	list(c(41, 43, 11))	list(c(41, 43, 12))	list(c(41, 13))	list(c(41, 42, 40, 15, 14))	list(c(41, 42, 40, 15))	list(c(41, 43, 30, 16))	list(c(41, 42, 40, 17))	list(c(41, 42, 18))	list(c(41, 43, 12, 19))	list(c(41, 43, 22, 20))	list(c(41, 33, 21))	list(c(41, 43, 22))	list(c(41, 42, 18, 23))	list(c(41, 42, 26, 24))	list(c(41, 42, 26, 25))	list(c(41, 42, 26))	list(c(41, 42, 40, 17, 27))	list(c(41, 42, 26, 28))	list(c(41, 43, 30, 29))	list(c(41, 43, 30))	list(c(41, 43, 31))	list(c(41, 43, 30, 32))	list(c(41, 33))	list(c(41, 33, 34))	list(c(41, 35))	list(c(41, 42, 40, 36))	list(c(41, 42, 40, 37))	list(c(41, 43, 38))	list(c(41, 43, 30, 39))	list(c(41, 42, 40))	list()	list(c(41, 42))	list(c(41, 43))	list(c(41, 43, 44))	list(c(41, 42, 45))	list(c(41, 42, 40, 46))	list(c(41, 43, 30, 47))	list(c(41, 43, 30, 48))	list(c(41, 33, 49))	list(c(41, 43, 30, 47, 50))
list(c(42, 40, 15, 14, 1))	list(c(42, 40, 32, 2))	list(c(42, 40, 32, 3))	list(c(42, 45, 16, 4))	list(c(42, 40, 15, 5))	list(c(42, 40, 30, 6))	list(c(42, 41, 7))	list(c(42, 40, 15, 8))	list(c(42, 40, 15, 10, 9))	list(c(42, 40, 15, 10))	list(c(42, 26, 11))	list(c(42, 40, 12))	list(c(42, 40, 32, 13))	list(c(42, 40, 15, 14))	list(c(42, 40, 15))	list(c(42, 45, 16))	list(c(42, 40, 17))	list(c(42, 18))	list(c(42, 26, 19))	list(c(42, 26, 22, 20))	list(c(42, 45, 21))	list(c(42, 26, 22))	list(c(42, 18, 23))	list(c(42, 26, 24))	list(c(42, 26, 25))	list(c(42, 26))	list(c(42, 40, 17, 27))	list(c(42, 26, 28))	list(c(42, 40, 37, 29))	list(c(42, 40, 30))	list(c(42, 40, 12, 31))	list(c(42, 40, 32))	list(c(42, 41, 33))	list(c(42, 40, 36, 34))	list(c(42, 35))	list(c(42, 40, 36))	list(c(42, 40, 37))	list(c(42, 40, 15, 38))	list(c(42, 40, 30, 39))	list(c(42, 40))	list(c(42, 41))	list()	list(c(42, 41, 43))	list(c(42, 40, 44))	list(c(42, 45))	list(c(42, 40, 46))	list(c(42, 40, 30, 47))	list(c(42, 40, 30, 48))	list(c(42, 40, 17, 49))	list(c(42, 26, 50))
list(c(43, 56, 1))	list(c(43, 38, 3, 2))	list(c(43, 38, 3))	list(c(43, 30, 16, 4))	list(c(43, 5))	list(c(43, 30, 6))	list(c(43, 41, 7))	list(c(43, 38, 8))	list(c(43, 44, 10, 9))	list(c(43, 44, 10))	list(c(43, 11))	list(c(43, 12))	list(c(43, 30, 32, 13))	list(c(43, 44, 15, 14))	list(c(43, 44, 15))	list(c(43, 30, 16))	list(c(43, 12, 17))	list(c(43, 41, 42, 18))	list(c(43, 12, 19))	list(c(43, 22, 20))	list(c(43, 31, 21))	list(c(43, 22))	list(c(43, 22, 23))	list(c(43, 26, 24))	list(c(43, 26, 25))	list(c(43, 26))	list(c(43, 12, 17, 27))	list(c(43, 30, 28))	list(c(43, 30, 29))	list(c(43, 30))	list(c(43, 31))	list(c(43, 30, 32))	list(c(43, 41, 33))	list(c(43, 30, 55, 34))	list(c(43, 35))	list(c(43, 35, 36))	list(c(43, 30, 32, 37))	list(c(43, 38))	list(c(43, 30, 39))	list(c(43, 41, 42, 40))	list(c(43, 41))	list(c(43, 41, 42))	list()	list(c(43, 44))	list(c(43, 45))	list(c(43, 30, 46))	list(c(43, 30, 47))	list(c(43, 30, 48))	list(c(43, 12, 17, 49))	list(c(43, 30, 47, 50))
list(c(44, 15, 14, 1))	list(c(44, 32, 2))	list(c(44, 32, 3))	list(c(44, 4))	list(c(44, 15, 5))	list(c(44, 15, 6))	list(c(44, 43, 41, 7))	list(c(44, 10, 9, 8))	list(c(44, 10, 9))	list(c(44, 10))	list(c(44, 11))	list(c(44, 12))	list(c(44, 32, 13))	list(c(44, 15, 14))	list(c(44, 15))	list(c(44, 16))	list(c(44, 15, 17))	list(c(44, 32, 18))	list(c(44, 12, 19))	list(c(44, 32, 58, 20))	list(c(44, 21))	list(c(44, 11, 26, 22))	list(c(44, 16, 23))	list(c(44, 16, 24))	list(c(44, 11, 26, 25))	list(c(44, 11, 26))	list(c(44, 15, 17, 27))	list(c(44, 32, 28))	list(c(44, 11, 29))	list(c(44, 40, 30))	list(c(44, 12, 31))	list(c(44, 32))	list(c(44, 32, 33))	list(c(44, 32, 34))	list(c(44, 35))	list(c(44, 40, 36))	list(c(44, 15, 37))	list(c(44, 15, 38))	list(c(44, 59, 39))	list(c(44, 40))	list(c(44, 43, 41))	list(c(44, 40, 42))	list(c(44, 43))	list()	list(c(44, 45))	list(c(44, 15, 46))	list(c(44, 12, 47))	list(c(44, 15, 48))	list(c(44, 15, 17, 49))	list(c(44, 59, 50))
list(c(45, 16, 1))	list(c(45, 38, 3, 2))	list(c(45, 38, 3))	list(c(45, 16, 4))	list(c(45, 42, 40, 15, 5))	list(c(45, 43, 30, 6))	list(c(45, 42, 41, 7))	list(c(45, 38, 8))	list(c(45, 42, 40, 15, 10, 9))	list(c(45, 42, 40, 15, 10))	list(c(45, 16, 11))	list(c(45, 16, 11, 12))	list(c(45, 16, 17, 32, 13))	list(c(45, 42, 40, 15, 14))	list(c(45, 42, 40, 15))	list(c(45, 16))	list(c(45, 16, 17))	list(c(45, 42, 18))	list(c(45, 16, 1, 19))	list(c(45, 42, 26, 22, 20))	list(c(45, 21))	list(c(45, 42, 26, 22))	list(c(45, 42, 18, 23))	list(c(45, 16, 24))	list(c(45, 42, 26, 25))	list(c(45, 42, 26))	list(c(45, 16, 17, 27))	list(c(45, 42, 26, 28))	list(c(45, 16, 29))	list(c(45, 43, 30))	list(c(45, 16, 31))	list(c(45, 16, 17, 32))	list(c(45, 16, 11, 33))	list(c(45, 16, 34))	list(c(45, 38, 35))	list(c(45, 42, 40, 36))	list(c(45, 42, 40, 37))	list(c(45, 38))	list(c(45, 16, 17, 39))	list(c(45, 42, 40))	list(c(45, 42, 41))	list(c(45, 42))	list(c(45, 43))	list(c(45, 44))	list()	list(c(45, 42, 40, 46))	list(c(45, 43, 30, 47))	list(c(45, 48))	list(c(45, 16, 17, 49))	list(c(45, 16, 50))
list(c(46, 56, 1))	list(c(46, 38, 3, 2))	list(c(46, 38, 3))	list(c(46, 15, 4))	list(c(46, 15, 5))	list(c(46, 30, 6))	list(c(46, 26, 7))	list(c(46, 15, 8))	list(c(46, 15, 10, 9))	list(c(46, 15, 10))	list(c(46, 26, 11))	list(c(46, 26, 11, 12))	list(c(46, 13))	list(c(46, 15, 14))	list(c(46, 15))	list(c(46, 30, 16))	list(c(46, 15, 17))	list(c(46, 26, 22, 18))	list(c(46, 26, 19))	list(c(46, 26, 22, 20))	list(c(46, 56, 21))	list(c(46, 26, 22))	list(c(46, 26, 22, 23))	list(c(46, 26, 24))	list(c(46, 26, 25))	list(c(46, 26))	list(c(46, 15, 17, 27))	list(c(46, 26, 28))	list(c(46, 30, 29))	list(c(46, 30))	list(c(46, 30, 31))	list(c(46, 15, 32))	list(c(46, 33))	list(c(46, 49, 34))	list(c(46, 38, 35))	list(c(46, 39, 36))	list(c(46, 15, 37))	list(c(46, 38))	list(c(46, 39))	list(c(46, 40))	list(c(46, 40, 42, 41))	list(c(46, 40, 42))	list(c(46, 30, 43))	list(c(46, 15, 44))	list(c(46, 40, 42, 45))	list()	list(c(46, 30, 47))	list(c(46, 30, 48))	list(c(46, 49))	list(c(46, 30, 47, 50))
list(c(47, 12, 1))	list(c(47, 30, 32, 2))	list(c(47, 30, 32, 3))	list(c(47, 30, 16, 4))	list(c(47, 30, 6, 5))	list(c(47, 30, 6))	list(c(47, 30, 16, 7))	list(c(47, 30, 32, 8))	list(c(47, 30, 32, 8, 9))	list(c(47, 15, 10))	list(c(47, 12, 11))	list(c(47, 12))	list(c(47, 30, 32, 13))	list(c(47, 15, 14))	list(c(47, 15))	list(c(47, 30, 16))	list(c(47, 50, 51, 17))	list(c(47, 30, 32, 18))	list(c(47, 12, 19))	list(c(47, 50, 20))	list(c(47, 30, 31, 21))	list(c(47, 30, 26, 22))	list(c(47, 30, 26, 22, 23))	list(c(47, 30, 16, 24))	list(c(47, 30, 26, 25))	list(c(47, 30, 26))	list(c(47, 50, 51, 17, 27))	list(c(47, 30, 28))	list(c(47, 30, 29))	list(c(47, 30))	list(c(47, 30, 31))	list(c(47, 30, 32))	list(c(47, 12, 33))	list(c(47, 30, 55, 34))	list(c(47, 50, 59, 35))	list(c(47, 30, 39, 36))	list(c(47, 30, 32, 37))	list(c(47, 30, 38))	list(c(47, 30, 39))	list(c(47, 30, 40))	list(c(47, 30, 43, 41))	list(c(47, 30, 40, 42))	list(c(47, 30, 43))	list(c(47, 12, 44))	list(c(47, 30, 43, 45))	list(c(47, 30, 46))	list()	list(c(47, 48))	list(c(47, 49))	list(c(47, 50))
list(c(48, 57, 1))	list(c(48, 51, 17, 2))	list(c(48, 30, 32, 3))	list(c(48, 51, 16, 4))	list(c(48, 30, 6, 5))	list(c(48, 30, 6))	list(c(48, 51, 16, 7))	list(c(48, 30, 32, 8))	list(c(48, 15, 10, 9))	list(c(48, 15, 10))	list(c(48, 12, 11))	list(c(48, 12))	list(c(48, 30, 32, 13))	list(c(48, 15, 14))	list(c(48, 15))	list(c(48, 51, 16))	list(c(48, 51, 17))	list(c(48, 12, 18))	list(c(48, 12, 19))	list(c(48, 30, 58, 20))	list(c(48, 12, 31, 21))	list(c(48, 30, 26, 22))	list(c(48, 51, 16, 23))	list(c(48, 51, 16, 24))	list(c(48, 30, 26, 25))	list(c(48, 30, 26))	list(c(48, 51, 17, 27))	list(c(48, 30, 28))	list(c(48, 30, 29))	list(c(48, 30))	list(c(48, 12, 31))	list(c(48, 30, 32))	list(c(48, 51, 33))	list(c(48, 51, 17, 55, 34))	list(c(48, 50, 59, 35))	list(c(48, 30, 39, 36))	list(c(48, 15, 37))	list(c(48, 15, 38))	list(c(48, 30, 39))	list(c(48, 30, 40))	list(c(48, 30, 43, 41))	list(c(48, 30, 40, 42))	list(c(48, 30, 43))	list(c(48, 15, 44))	list(c(48, 45))	list(c(48, 30, 46))	list(c(48, 47))	list()	list(c(48, 51, 17, 49))	list(c(48, 50))
list(c(49, 17, 1))	list(c(49, 17, 2))	list(c(49, 17, 32, 3))	list(c(49, 6, 4))	list(c(49, 6, 5))	list(c(49, 6))	list(c(49, 6, 7))	list(c(49, 8))	list(c(49, 8, 9))	list(c(49, 17, 15, 10))	list(c(49, 17, 16, 11))	list(c(49, 17, 12))	list(c(49, 17, 32, 13))	list(c(49, 17, 15, 14))	list(c(49, 17, 15))	list(c(49, 17, 16))	list(c(49, 17))	list(c(49, 33, 18))	list(c(49, 17, 1, 19))	list(c(49, 17, 32, 58, 20))	list(c(49, 33, 21))	list(c(49, 46, 26, 22))	list(c(49, 52, 23))	list(c(49, 17, 16, 24))	list(c(49, 17, 25))	list(c(49, 46, 26))	list(c(49, 17, 27))	list(c(49, 17, 27, 28))	list(c(49, 17, 16, 29))	list(c(49, 17, 16, 30))	list(c(49, 33, 31))	list(c(49, 17, 32))	list(c(49, 33))	list(c(49, 34))	list(c(49, 33, 35))	list(c(49, 17, 39, 36))	list(c(49, 52, 54, 37))	list(c(49, 52, 54, 38))	list(c(49, 17, 39))	list(c(49, 17, 40))	list(c(49, 33, 41))	list(c(49, 17, 40, 42))	list(c(49, 17, 12, 43))	list(c(49, 17, 15, 44))	list(c(49, 17, 16, 45))	list(c(49, 46))	list(c(49, 47))	list(c(49, 17, 51, 48))	list()	list(c(49, 17, 51, 50))
list(c(50, 51, 17, 1))	list(c(50, 59, 3, 2))	list(c(50, 59, 3))	list(c(50, 16, 4))	list(c(50, 59, 5))	list(c(50, 47, 30, 6))	list(c(50, 16, 7))	list(c(50, 51, 17, 32, 8))	list(c(50, 51, 17, 15, 10, 9))	list(c(50, 51, 17, 15, 10))	list(c(50, 16, 11))	list(c(50, 47, 12))	list(c(50, 51, 17, 32, 13))	list(c(50, 51, 17, 15, 14))	list(c(50, 51, 17, 15))	list(c(50, 16))	list(c(50, 51, 17))	list(c(50, 51, 17, 32, 18))	list(c(50, 47, 12, 19))	list(c(50, 20))	list(c(50, 16, 21))	list(c(50, 26, 22))	list(c(50, 23))	list(c(50, 26, 24))	list(c(50, 26, 25))	list(c(50, 26))	list(c(50, 51, 17, 27))	list(c(50, 26, 28))	list(c(50, 59, 29))	list(c(50, 47, 30))	list(c(50, 47, 30, 31))	list(c(50, 51, 17, 32))	list(c(50, 51, 33))	list(c(50, 16, 34))	list(c(50, 59, 35))	list(c(50, 59, 39, 36))	list(c(50, 16, 37))	list(c(50, 59, 39, 38))	list(c(50, 59, 39))	list(c(50, 47, 30, 40))	list(c(50, 47, 30, 43, 41))	list(c(50, 26, 42))	list(c(50, 47, 30, 43))	list(c(50, 59, 44))	list(c(50, 16, 45))	list(c(50, 47, 30, 46))	list(c(50, 47))	list(c(50, 48))	list(c(50, 51, 17, 49))	list()
list(c(51, 17, 1))	list(c(51, 17, 2))	list(c(51, 17, 32, 3))	list(c(51, 16, 4))	list(c(51, 17, 15, 5))	list(c(51, 48, 30, 6))	list(c(51, 16, 7))	list(c(51, 17, 32, 8))	list(c(51, 17, 15, 10, 9))	list(c(51, 17, 15, 10))	list(c(51, 16, 11))	list(c(51, 17, 12))	list(c(51, 17, 32, 13))	list(c(51, 17, 15, 14))	list(c(51, 17, 15))	list(c(51, 16))	list(c(51, 17))	list(c(51, 17, 32, 18))	list(c(51, 17, 1, 19))	list(c(51, 17, 32, 58, 20))	list(c(51, 16, 21))	list(c(51, 16, 26, 22))	list(c(51, 16, 23))	list(c(51, 16, 24))	list(c(51, 17, 25))	list(c(51, 16, 26))	list(c(51, 17, 27))	list(c(51, 28))	list(c(51, 16, 29))	list(c(51, 48, 30))	list(c(51, 17, 12, 31))	list(c(51, 17, 32))	list(c(51, 33))	list(c(51, 17, 55, 34))	list(c(51, 17, 59, 35))	list(c(51, 17, 39, 36))	list(c(51, 17, 32, 37))	list(c(51, 17, 32, 38))	list(c(51, 17, 39))	list(c(51, 17, 40))	list(c(51, 17, 40, 42, 41))	list(c(51, 17, 40, 42))	list(c(51, 48, 30, 43))	list(c(51, 16, 44))	list(c(51, 16, 45))	list(c(51, 53, 46))	list(c(51, 50, 47))	list(c(51, 48))	list(c(51, 17, 49))	list(c(51, 50))
list(c(52, 17, 1))	list(c(52, 54, 32, 2))	list(c(52, 3))	list(c(52, 16, 4))	list(c(52, 54, 5))	list(c(52, 49, 6))	list(c(52, 16, 7))	list(c(52, 54, 55, 8))	list(c(52, 17, 15, 10, 9))	list(c(52, 17, 15, 10))	list(c(52, 16, 11))	list(c(52, 17, 12))	list(c(52, 54, 32, 13))	list(c(52, 17, 15, 14))	list(c(52, 17, 15))	list(c(52, 16))	list(c(52, 17))	list(c(52, 23, 18))	list(c(52, 17, 1, 19))	list(c(52, 54, 32, 58, 20))	list(c(52, 31, 21))	list(c(52, 23, 22))	list(c(52, 23))	list(c(52, 16, 24))	list(c(52, 17, 25))	list(c(52, 16, 26))	list(c(52, 17, 27))	list(c(52, 54, 32, 28))	list(c(52, 54, 29))	list(c(52, 54, 30))	list(c(52, 31))	list(c(52, 54, 32))	list(c(52, 33))	list(c(52, 54, 55, 34))	list(c(52, 54, 38, 35))	list(c(52, 36))	list(c(52, 54, 37))	list(c(52, 54, 38))	list(c(52, 17, 39))	list(c(52, 17, 40))	list(c(52, 54, 30, 43, 41))	list(c(52, 17, 40, 42))	list(c(52, 54, 30, 43))	list(c(52, 17, 15, 44))	list(c(52, 16, 45))	list(c(52, 49, 46))	list(c(52, 54, 30, 47))	list(c(52, 17, 51, 48))	list(c(52, 49))	list(c(52, 17, 51, 50))
list(c(53, 15, 14, 1))	list(c(53, 15, 32, 2))	list(c(53, 15, 32, 3))	list(c(53, 15, 4))	list(c(53, 15, 5))	list(c(53, 15, 6))	list(c(53, 46, 26, 7))	list(c(53, 15, 8))	list(c(53, 15, 10, 9))	list(c(53, 15, 10))	list(c(53, 46, 26, 11))	list(c(53, 15, 17, 12))	list(c(53, 13))	list(c(53, 15, 14))	list(c(53, 15))	list(c(53, 15, 17, 16))	list(c(53, 15, 17))	list(c(53, 15, 32, 18))	list(c(53, 15, 19))	list(c(53, 20))	list(c(53, 15, 56, 21))	list(c(53, 46, 26, 22))	list(c(53, 54, 23))	list(c(53, 46, 26, 24))	list(c(53, 15, 25))	list(c(53, 46, 26))	list(c(53, 15, 17, 27))	list(c(53, 15, 32, 28))	list(c(53, 54, 29))	list(c(53, 46, 30))	list(c(53, 15, 56, 31))	list(c(53, 15, 32))	list(c(53, 15, 32, 33))	list(c(53, 54, 55, 34))	list(c(53, 15, 38, 35))	list(c(53, 15, 14, 36))	list(c(53, 15, 37))	list(c(53, 15, 38))	list(c(53, 59, 39))	list(c(53, 15, 40))	list(c(53, 15, 40, 42, 41))	list(c(53, 15, 40, 42))	list(c(53, 15, 44, 43))	list(c(53, 15, 44))	list(c(53, 15, 40, 42, 45))	list(c(53, 46))	list(c(53, 51, 50, 47))	list(c(53, 51, 48))	list(c(53, 46, 49))	list(c(53, 51, 50))
list(c(54, 52, 17, 1))	list(c(54, 32, 2))	list(c(54, 32, 3))	list(c(54, 16, 4))	list(c(54, 5))	list(c(54, 30, 6))	list(c(54, 16, 7))	list(c(54, 55, 8))	list(c(54, 55, 8, 9))	list(c(54, 32, 15, 10))	list(c(54, 12, 11))	list(c(54, 12))	list(c(54, 32, 13))	list(c(54, 32, 15, 14))	list(c(54, 32, 15))	list(c(54, 16))	list(c(54, 52, 17))	list(c(54, 32, 18))	list(c(54, 12, 19))	list(c(54, 32, 58, 20))	list(c(54, 23, 21))	list(c(54, 30, 26, 22))	list(c(54, 23))	list(c(54, 24))	list(c(54, 30, 26, 25))	list(c(54, 30, 26))	list(c(54, 52, 17, 27))	list(c(54, 32, 28))	list(c(54, 29))	list(c(54, 30))	list(c(54, 52, 31))	list(c(54, 32))	list(c(54, 32, 33))	list(c(54, 55, 34))	list(c(54, 38, 35))	list(c(54, 38, 35, 36))	list(c(54, 37))	list(c(54, 38))	list(c(54, 39))	list(c(54, 30, 40))	list(c(54, 30, 43, 41))	list(c(54, 30, 40, 42))	list(c(54, 30, 43))	list(c(54, 32, 44))	list(c(54, 16, 45))	list(c(54, 30, 46))	list(c(54, 30, 47))	list(c(54, 30, 48))	list(c(54, 52, 49))	list(c(54, 30, 47, 50))
list(c(55, 17, 1))	list(c(55, 32, 2))	list(c(55, 32, 3))	list(c(55, 17, 16, 4))	list(c(55, 5))	list(c(55, 38, 6))	list(c(55, 17, 16, 7))	list(c(55, 8))	list(c(55, 8, 9))	list(c(55, 32, 15, 10))	list(c(55, 12, 11))	list(c(55, 12))	list(c(55, 32, 13))	list(c(55, 32, 15, 14))	list(c(55, 32, 15))	list(c(55, 17, 16))	list(c(55, 17))	list(c(55, 32, 18))	list(c(55, 12, 19))	list(c(55, 32, 58, 20))	list(c(55, 32, 33, 21))	list(c(55, 30, 26, 22))	list(c(55, 54, 23))	list(c(55, 54, 24))	list(c(55, 17, 25))	list(c(55, 30, 26))	list(c(55, 17, 27))	list(c(55, 32, 28))	list(c(55, 54, 29))	list(c(55, 30))	list(c(55, 12, 31))	list(c(55, 32))	list(c(55, 32, 33))	list(c(55, 34))	list(c(55, 38, 35))	list(c(55, 39, 36))	list(c(55, 32, 37))	list(c(55, 38))	list(c(55, 39))	list(c(55, 32, 40))	list(c(55, 30, 43, 41))	list(c(55, 32, 40, 42))	list(c(55, 30, 43))	list(c(55, 32, 44))	list(c(55, 17, 16, 45))	list(c(55, 30, 46))	list(c(55, 30, 47))	list(c(55, 17, 51, 48))	list(c(55, 49))	list(c(55, 17, 51, 50))
list(c(56, 1))	list(c(56, 15, 32, 2))	list(c(56, 15, 32, 3))	list(c(56, 12, 11, 4))	list(c(56, 15, 5))	list(c(56, 30, 6))	list(c(56, 17, 16, 7))	list(c(56, 13, 8))	list(c(56, 15, 10, 9))	list(c(56, 15, 10))	list(c(56, 12, 11))	list(c(56, 12))	list(c(56, 13))	list(c(56, 15, 14))	list(c(56, 15))	list(c(56, 17, 16))	list(c(56, 17))	list(c(56, 12, 18))	list(c(56, 1, 19))	list(c(56, 58, 20))	list(c(56, 21))	list(c(56, 22))	list(c(56, 24, 23))	list(c(56, 24))	list(c(56, 1, 25))	list(c(56, 12, 11, 26))	list(c(56, 17, 27))	list(c(56, 30, 28))	list(c(56, 37, 29))	list(c(56, 30))	list(c(56, 31))	list(c(56, 15, 32))	list(c(56, 31, 33))	list(c(56, 34))	list(c(56, 1, 35))	list(c(56, 39, 36))	list(c(56, 37))	list(c(56, 15, 38))	list(c(56, 39))	list(c(56, 15, 40))	list(c(56, 43, 41))	list(c(56, 15, 40, 42))	list(c(56, 43))	list(c(56, 15, 44))	list(c(56, 43, 45))	list(c(56, 46))	list(c(56, 30, 47))	list(c(56, 12, 48))	list(c(56, 17, 49))	list(c(56, 30, 47, 50))
list(c(57, 1))	list(c(57, 1, 2))	list(c(57, 1, 2, 3))	list(c(57, 1, 16, 4))	list(c(57, 1, 5))	list(c(57, 1, 14, 6))	list(c(57, 1, 16, 7))	list(c(57, 31, 32, 8))	list(c(57, 1, 14, 9))	list(c(57, 10))	list(c(57, 31, 12, 11))	list(c(57, 31, 12))	list(c(57, 56, 13))	list(c(57, 1, 14))	list(c(57, 1, 14, 15))	list(c(57, 1, 16))	list(c(57, 1, 17))	list(c(57, 31, 33, 18))	list(c(57, 1, 19))	list(c(57, 56, 58, 20))	list(c(57, 31, 21))	list(c(57, 1, 19, 26, 22))	list(c(57, 1, 16, 23))	list(c(57, 24))	list(c(57, 1, 25))	list(c(57, 1, 19, 26))	list(c(57, 1, 17, 27))	list(c(57, 28))	list(c(57, 31, 29))	list(c(57, 31, 30))	list(c(57, 31))	list(c(57, 31, 32))	list(c(57, 31, 33))	list(c(57, 31, 33, 34))	list(c(57, 1, 35))	list(c(57, 1, 36))	list(c(57, 56, 37))	list(c(57, 1, 38))	list(c(57, 56, 39))	list(c(57, 1, 14, 15, 40))	list(c(57, 31, 43, 41))	list(c(57, 1, 14, 15, 40, 42))	list(c(57, 31, 43))	list(c(57, 31, 12, 44))	list(c(57, 1, 16, 45))	list(c(57, 56, 46))	list(c(57, 48, 47))	list(c(57, 48))	list(c(57, 1, 17, 49))	list(c(57, 48, 50))
list(c(58, 56, 1))	list(c(58, 32, 2))	list(c(58, 32, 3))	list(c(58, 32, 3, 4))	list(c(58, 32, 5))	list(c(58, 30, 6))	list(c(58, 32, 17, 16, 7))	list(c(58, 32, 8))	list(c(58, 32, 8, 9))	list(c(58, 56, 15, 10))	list(c(58, 12, 11))	list(c(58, 12))	list(c(58, 32, 13))	list(c(58, 14))	list(c(58, 56, 15))	list(c(58, 32, 17, 16))	list(c(58, 32, 17))	list(c(58, 32, 18))	list(c(58, 56, 1, 19))	list(c(58, 20))	list(c(58, 56, 21))	list(c(58, 22))	list(c(58, 20, 23))	list(c(58, 56, 24))	list(c(58, 25))	list(c(58, 22, 26))	list(c(58, 32, 28, 27))	list(c(58, 32, 28))	list(c(58, 32, 37, 29))	list(c(58, 30))	list(c(58, 56, 31))	list(c(58, 32))	list(c(58, 32, 33))	list(c(58, 32, 34))	list(c(58, 32, 38, 35))	list(c(58, 32, 38, 35, 36))	list(c(58, 32, 37))	list(c(58, 32, 38))	list(c(58, 56, 39))	list(c(58, 32, 40))	list(c(58, 56, 43, 41))	list(c(58, 32, 40, 42))	list(c(58, 56, 43))	list(c(58, 32, 44))	list(c(58, 56, 43, 45))	list(c(58, 56, 46))	list(c(58, 30, 47))	list(c(58, 30, 48))	list(c(58, 32, 17, 49))	list(c(58, 30, 47, 50))
list(c(59, 17, 1))	list(c(59, 3, 2))	list(c(59, 3))	list(c(59, 3, 4))	list(c(59, 5))	list(c(59, 39, 30, 6))	list(c(59, 26, 7))	list(c(59, 55, 8))	list(c(59, 17, 15, 10, 9))	list(c(59, 17, 15, 10))	list(c(59, 26, 11))	list(c(59, 17, 12))	list(c(59, 17, 32, 13))	list(c(59, 17, 15, 14))	list(c(59, 17, 15))	list(c(59, 17, 16))	list(c(59, 17))	list(c(59, 17, 32, 18))	list(c(59, 19))	list(c(59, 26, 22, 20))	list(c(59, 21))	list(c(59, 26, 22))	list(c(59, 26, 22, 23))	list(c(59, 26, 24))	list(c(59, 26, 25))	list(c(59, 26))	list(c(59, 27))	list(c(59, 26, 28))	list(c(59, 29))	list(c(59, 39, 30))	list(c(59, 17, 12, 31))	list(c(59, 17, 32))	list(c(59, 17, 32, 33))	list(c(59, 55, 34))	list(c(59, 35))	list(c(59, 39, 36))	list(c(59, 17, 32, 37))	list(c(59, 39, 38))	list(c(59, 39))	list(c(59, 17, 40))	list(c(59, 26, 42, 41))	list(c(59, 26, 42))	list(c(59, 26, 43))	list(c(59, 44))	list(c(59, 17, 16, 45))	list(c(59, 26, 46))	list(c(59, 50, 47))	list(c(59, 50, 48))	list(c(59, 17, 49))	list(c(59, 50))
[truncated: 9 more columns]
