# Supplementary material for: The Experience of Sexual Stigma and the Increased Risk of Attempted Suicide in Young Brazilian People from Low Socioeconomic Group
Source: Front Psychol. 2017 Feb 22;8:192. doi: 10.3389/fpsyg.2017.00192 (PMC5319990; doi:10.3389/fpsyg.2017.00192)
Supplement: Data Sheet 2 — Shortest Paths, no experience of sexual stigma, 2004–2006: spnh04.csv. [file DataSheet2.CSV]

Gen	Sc1	Sc2	Sc3	Sc4	Sc5	Sc6	Ag1	Ag2	Ag3	Ag4	Ag5	Cm1	Cm2	Cm3	Cm4	Cm5	Pr1	Pr2	Pr4	Pr5	Pr6	Pr7	Pr8	Pr9	Pr10	NLE1	NLE2	NLE3	NLE4	NLE5	NLE6	NLE7	NLE8	NLE9	NLE10	NLE11	NLE12	NLE13	CPF1	CPF2	CPF3	CPF4	CPF5	CPF6	PSS1	NSS1	NSS2	PSS2	NSS3
list()	list(c(1, 35, 2))	list(c(1, 50, 3))	list(c(1, 53, 46, 4))	list(c(1, 5))	list(c(1, 19, 6))	list(c(1, 7))	list(c(1, 8))	list(c(1, 53, 9))	list(c(1, 57, 10))	list(c(1, 11))	list(c(1, 12))	list(c(1, 53, 13))	list(c(1, 5, 14))	list(c(1, 35, 15))	list(c(1, 19, 16))	list(c(1, 19, 17))	list(c(1, 57, 39, 18))	list(c(1, 19))	list(c(1, 50, 20))	list(c(1, 21))	list(c(1, 19, 22))	list(c(1, 57, 23))	list(c(1, 24))	list(c(1, 25))	list(c(1, 25, 26))	list(c(1, 19, 27))	list(c(1, 57, 28))	list(c(1, 57, 29))	list(c(1, 57, 39, 30))	list(c(1, 57, 31))	list(c(1, 50, 32))	list(c(1, 53, 46, 33))	list(c(1, 25, 34))	list(c(1, 35))	list(c(1, 50, 36))	list(c(1, 53, 37))	list(c(1, 57, 38))	list(c(1, 57, 39))	list(c(1, 25, 40))	list(c(1, 7, 41))	list(c(1, 57, 39, 42))	list(c(1, 43))	list(c(1, 53, 44))	list(c(1, 45))	list(c(1, 53, 46))	list(c(1, 50, 47))	list(c(1, 25, 48))	list(c(1, 57, 31, 49))	list(c(1, 50))
list(c(2, 35, 1))	list()	list(c(2, 3))	list(c(2, 21, 4))	list(c(2, 5))	list(c(2, 5, 6))	list(c(2, 7))	list(c(2, 56, 8))	list(c(2, 35, 9))	list(c(2, 5, 10))	list(c(2, 14, 11))	list(c(2, 35, 52, 12))	list(c(2, 14, 13))	list(c(2, 14))	list(c(2, 15))	list(c(2, 35, 16))	list(c(2, 15, 17))	list(c(2, 41, 18))	list(c(2, 26, 19))	list(c(2, 23, 20))	list(c(2, 21))	list(c(2, 21, 22))	list(c(2, 23))	list(c(2, 14, 24))	list(c(2, 26, 25))	list(c(2, 26))	list(c(2, 27))	list(c(2, 56, 28))	list(c(2, 35, 29))	list(c(2, 56, 30))	list(c(2, 23, 31))	list(c(2, 49, 32))	list(c(2, 23, 46, 33))	list(c(2, 56, 34))	list(c(2, 35))	list(c(2, 36))	list(c(2, 35, 37))	list(c(2, 38))	list(c(2, 38, 39))	list(c(2, 49, 40))	list(c(2, 41))	list(c(2, 41, 42))	list(c(2, 43))	list(c(2, 3, 44))	list(c(2, 38, 45))	list(c(2, 23, 46))	list(c(2, 3, 47))	list(c(2, 51, 48))	list(c(2, 49))	list(c(2, 3, 50))
list(c(3, 50, 1))	list(c(3, 2))	list()	list(c(3, 21, 4))	list(c(3, 2, 5))	list(c(3, 19, 6))	list(c(3, 7))	list(c(3, 8))	list(c(3, 7, 9))	list(c(3, 50, 32, 10))	list(c(3, 59, 11))	list(c(3, 12))	list(c(3, 7, 13))	list(c(3, 2, 14))	list(c(3, 44, 15))	list(c(3, 16))	list(c(3, 7, 17))	list(c(3, 7, 18))	list(c(3, 19))	list(c(3, 59, 20))	list(c(3, 21))	list(c(3, 22))	list(c(3, 2, 23))	list(c(3, 2, 14, 24))	list(c(3, 50, 25))	list(c(3, 59, 26))	list(c(3, 27))	list(c(3, 59, 28))	list(c(3, 50, 29))	list(c(3, 30))	list(c(3, 49, 31))	list(c(3, 50, 32))	list(c(3, 50, 32, 33))	list(c(3, 59, 34))	list(c(3, 35))	list(c(3, 50, 36))	list(c(3, 49, 37))	list(c(3, 2, 38))	list(c(3, 50, 57, 39))	list(c(3, 49, 40))	list(c(3, 7, 41))	list(c(3, 7, 41, 42))	list(c(3, 50, 43))	list(c(3, 44))	list(c(3, 44, 45))	list(c(3, 21, 46))	list(c(3, 47))	list(c(3, 50, 48))	list(c(3, 49))	list(c(3, 50))
list(c(4, 46, 53, 1))	list(c(4, 21, 2))	list(c(4, 21, 3))	list()	list(c(4, 6, 5))	list(c(4, 6))	list(c(4, 13, 7))	list(c(4, 9, 8))	list(c(4, 9))	list(c(4, 16, 10))	list(c(4, 11))	list(c(4, 11, 12))	list(c(4, 13))	list(c(4, 13, 14))	list(c(4, 16, 15))	list(c(4, 16))	list(c(4, 16, 17))	list(c(4, 18))	list(c(4, 22, 19))	list(c(4, 46, 20))	list(c(4, 21))	list(c(4, 22))	list(c(4, 46, 23))	list(c(4, 24))	list(c(4, 46, 23, 25))	list(c(4, 26))	list(c(4, 46, 27))	list(c(4, 33, 28))	list(c(4, 29))	list(c(4, 30))	list(c(4, 33, 31))	list(c(4, 33, 32))	list(c(4, 33))	list(c(4, 33, 34))	list(c(4, 16, 35))	list(c(4, 33, 36))	list(c(4, 11, 37))	list(c(4, 16, 35, 38))	list(c(4, 22, 39))	list(c(4, 40))	list(c(4, 18, 41))	list(c(4, 6, 42))	list(c(4, 55, 43))	list(c(4, 16, 44))	list(c(4, 33, 45))	list(c(4, 46))	list(c(4, 33, 47))	list(c(4, 11, 48))	list(c(4, 21, 49))	list(c(4, 33, 32, 50))
list(c(5, 1))	list(c(5, 2))	list(c(5, 2, 3))	list(c(5, 6, 4))	list()	list(c(5, 6))	list(c(5, 13, 7))	list(c(5, 13, 8))	list(c(5, 10, 9))	list(c(5, 10))	list(c(5, 37, 11))	list(c(5, 13, 12))	list(c(5, 13))	list(c(5, 14))	list(c(5, 14, 15))	list(c(5, 16))	list(c(5, 17))	list(c(5, 37, 18))	list(c(5, 6, 19))	list(c(5, 6, 20))	list(c(5, 21))	list(c(5, 22))	list(c(5, 2, 23))	list(c(5, 14, 24))	list(c(5, 37, 25))	list(c(5, 2, 26))	list(c(5, 10, 27))	list(c(5, 14, 28))	list(c(5, 42, 29))	list(c(5, 6, 30))	list(c(5, 49, 31))	list(c(5, 10, 32))	list(c(5, 6, 33))	list(c(5, 14, 34))	list(c(5, 35))	list(c(5, 10, 36))	list(c(5, 37))	list(c(5, 2, 38))	list(c(5, 37, 39))	list(c(5, 49, 40))	list(c(5, 42, 41))	list(c(5, 42))	list(c(5, 13, 43))	list(c(5, 14, 44))	list(c(5, 6, 45))	list(c(5, 6, 46))	list(c(5, 10, 32, 47))	list(c(5, 48))	list(c(5, 49))	list(c(5, 2, 3, 50))
list(c(6, 19, 1))	list(c(6, 5, 2))	list(c(6, 19, 3))	list(c(6, 4))	list(c(6, 5))	list()	list(c(6, 42, 41, 7))	list(c(6, 8))	list(c(6, 30, 9))	list(c(6, 10))	list(c(6, 11))	list(c(6, 19, 12))	list(c(6, 5, 13))	list(c(6, 5, 14))	list(c(6, 15))	list(c(6, 16))	list(c(6, 17))	list(c(6, 39, 18))	list(c(6, 19))	list(c(6, 20))	list(c(6, 46, 21))	list(c(6, 19, 22))	list(c(6, 46, 23))	list(c(6, 24))	list(c(6, 26, 25))	list(c(6, 26))	list(c(6, 27))	list(c(6, 19, 28))	list(c(6, 30, 29))	list(c(6, 30))	list(c(6, 45, 31))	list(c(6, 30, 32))	list(c(6, 33))	list(c(6, 33, 34))	list(c(6, 16, 35))	list(c(6, 26, 36))	list(c(6, 11, 37))	list(c(6, 19, 38))	list(c(6, 39))	list(c(6, 42, 40))	list(c(6, 42, 41))	list(c(6, 42))	list(c(6, 27, 43))	list(c(6, 16, 44))	list(c(6, 45))	list(c(6, 46))	list(c(6, 19, 47))	list(c(6, 48))	list(c(6, 5, 49))	list(c(6, 20, 50))
list(c(7, 1))	list(c(7, 2))	list(c(7, 3))	list(c(7, 13, 4))	list(c(7, 13, 5))	list(c(7, 41, 42, 6))	list()	list(c(7, 13, 8))	list(c(7, 9))	list(c(7, 9, 10))	list(c(7, 41, 37, 11))	list(c(7, 52, 12))	list(c(7, 13))	list(c(7, 13, 14))	list(c(7, 15))	list(c(7, 17, 16))	list(c(7, 17))	list(c(7, 18))	list(c(7, 17, 19))	list(c(7, 52, 20))	list(c(7, 3, 21))	list(c(7, 13, 22))	list(c(7, 2, 23))	list(c(7, 13, 14, 24))	list(c(7, 40, 25))	list(c(7, 35, 26))	list(c(7, 54, 27))	list(c(7, 28))	list(c(7, 13, 29))	list(c(7, 9, 30))	list(c(7, 35, 49, 31))	list(c(7, 47, 32))	list(c(7, 54, 33))	list(c(7, 17, 34))	list(c(7, 35))	list(c(7, 40, 36))	list(c(7, 41, 37))	list(c(7, 35, 38))	list(c(7, 41, 39))	list(c(7, 40))	list(c(7, 41))	list(c(7, 41, 42))	list(c(7, 13, 43))	list(c(7, 3, 44))	list(c(7, 41, 45))	list(c(7, 3, 21, 46))	list(c(7, 47))	list(c(7, 41, 48))	list(c(7, 35, 49))	list(c(7, 3, 50))
list(c(8, 1))	list(c(8, 56, 2))	list(c(8, 3))	list(c(8, 9, 4))	list(c(8, 13, 5))	list(c(8, 6))	list(c(8, 13, 7))	list()	list(c(8, 9))	list(c(8, 9, 10))	list(c(8, 12, 11))	list(c(8, 12))	list(c(8, 13))	list(c(8, 13, 14))	list(c(8, 13, 14, 15))	list(c(8, 35, 16))	list(c(8, 17))	list(c(8, 9, 37, 18))	list(c(8, 53, 19))	list(c(8, 56, 20))	list(c(8, 21))	list(c(8, 13, 22))	list(c(8, 25, 23))	list(c(8, 13, 14, 24))	list(c(8, 25))	list(c(8, 25, 26))	list(c(8, 12, 27))	list(c(8, 56, 28))	list(c(8, 12, 29))	list(c(8, 9, 30))	list(c(8, 25, 31))	list(c(8, 51, 32))	list(c(8, 56, 34, 33))	list(c(8, 56, 34))	list(c(8, 35))	list(c(8, 40, 36))	list(c(8, 9, 37))	list(c(8, 35, 38))	list(c(8, 9, 39))	list(c(8, 40))	list(c(8, 41))	list(c(8, 9, 42))	list(c(8, 13, 43))	list(c(8, 53, 44))	list(c(8, 35, 38, 45))	list(c(8, 21, 46))	list(c(8, 56, 47))	list(c(8, 51, 48))	list(c(8, 56, 49))	list(c(8, 3, 50))
list(c(9, 53, 1))	list(c(9, 35, 2))	list(c(9, 7, 3))	list(c(9, 4))	list(c(9, 10, 5))	list(c(9, 30, 6))	list(c(9, 7))	list(c(9, 8))	list()	list(c(9, 10))	list(c(9, 30, 11))	list(c(9, 8, 12))	list(c(9, 8, 13))	list(c(9, 8, 13, 14))	list(c(9, 35, 15))	list(c(9, 30, 16))	list(c(9, 37, 17))	list(c(9, 37, 18))	list(c(9, 53, 19))	list(c(9, 8, 56, 20))	list(c(9, 8, 21))	list(c(9, 4, 22))	list(c(9, 23))	list(c(9, 37, 24))	list(c(9, 8, 25))	list(c(9, 53, 26))	list(c(9, 10, 27))	list(c(9, 30, 28))	list(c(9, 29))	list(c(9, 30))	list(c(9, 30, 31))	list(c(9, 30, 32))	list(c(9, 4, 33))	list(c(9, 34))	list(c(9, 35))	list(c(9, 10, 36))	list(c(9, 37))	list(c(9, 35, 38))	list(c(9, 39))	list(c(9, 8, 40))	list(c(9, 42, 41))	list(c(9, 42))	list(c(9, 43))	list(c(9, 44))	list(c(9, 37, 45))	list(c(9, 53, 46))	list(c(9, 30, 32, 47))	list(c(9, 39, 48))	list(c(9, 49))	list(c(9, 30, 32, 50))
list(c(10, 57, 1))	list(c(10, 5, 2))	list(c(10, 32, 50, 3))	list(c(10, 16, 4))	list(c(10, 5))	list(c(10, 6))	list(c(10, 9, 7))	list(c(10, 9, 8))	list(c(10, 9))	list()	list(c(10, 32, 11))	list(c(10, 12))	list(c(10, 5, 13))	list(c(10, 5, 14))	list(c(10, 5, 14, 15))	list(c(10, 16))	list(c(10, 17))	list(c(10, 32, 11, 18))	list(c(10, 27, 19))	list(c(10, 32, 20))	list(c(10, 21))	list(c(10, 17, 22))	list(c(10, 32, 31, 23))	list(c(10, 24))	list(c(10, 32, 25))	list(c(10, 36, 26))	list(c(10, 27))	list(c(10, 38, 28))	list(c(10, 32, 50, 29))	list(c(10, 32, 30))	list(c(10, 32, 31))	list(c(10, 32))	list(c(10, 33))	list(c(10, 33, 34))	list(c(10, 38, 35))	list(c(10, 36))	list(c(10, 9, 37))	list(c(10, 38))	list(c(10, 9, 39))	list(c(10, 36, 40))	list(c(10, 38, 41))	list(c(10, 42))	list(c(10, 43))	list(c(10, 44))	list(c(10, 45))	list(c(10, 33, 46))	list(c(10, 32, 47))	list(c(10, 32, 48))	list(c(10, 49))	list(c(10, 32, 50))
list(c(11, 1))	list(c(11, 14, 2))	list(c(11, 59, 3))	list(c(11, 4))	list(c(11, 37, 5))	list(c(11, 6))	list(c(11, 37, 41, 7))	list(c(11, 12, 8))	list(c(11, 30, 9))	list(c(11, 32, 10))	list()	list(c(11, 12))	list(c(11, 14, 13))	list(c(11, 14))	list(c(11, 14, 15))	list(c(11, 16))	list(c(11, 16, 17))	list(c(11, 18))	list(c(11, 19))	list(c(11, 58, 20))	list(c(11, 58, 21))	list(c(11, 58, 22))	list(c(11, 23))	list(c(11, 24))	list(c(11, 32, 25))	list(c(11, 58, 26))	list(c(11, 27))	list(c(11, 28))	list(c(11, 30, 29))	list(c(11, 30))	list(c(11, 32, 31))	list(c(11, 32))	list(c(11, 32, 33))	list(c(11, 12, 34))	list(c(11, 37, 35))	list(c(11, 24, 36))	list(c(11, 37))	list(c(11, 28, 38))	list(c(11, 37, 39))	list(c(11, 37, 40))	list(c(11, 37, 41))	list(c(11, 30, 42))	list(c(11, 37, 43))	list(c(11, 16, 44))	list(c(11, 37, 45))	list(c(11, 4, 46))	list(c(11, 32, 47))	list(c(11, 48))	list(c(11, 37, 49))	list(c(11, 32, 50))
list(c(12, 1))	list(c(12, 52, 35, 2))	list(c(12, 3))	list(c(12, 11, 4))	list(c(12, 13, 5))	list(c(12, 19, 6))	list(c(12, 52, 7))	list(c(12, 8))	list(c(12, 8, 9))	list(c(12, 10))	list(c(12, 11))	list()	list(c(12, 13))	list(c(12, 13, 14))	list(c(12, 17, 15))	list(c(12, 17, 16))	list(c(12, 17))	list(c(12, 11, 18))	list(c(12, 19))	list(c(12, 52, 20))	list(c(12, 8, 21))	list(c(12, 17, 22))	list(c(12, 23))	list(c(12, 24))	list(c(12, 40, 25))	list(c(12, 27, 26))	list(c(12, 27))	list(c(12, 52, 28))	list(c(12, 29))	list(c(12, 11, 30))	list(c(12, 23, 31))	list(c(12, 11, 32))	list(c(12, 54, 33))	list(c(12, 34))	list(c(12, 52, 35))	list(c(12, 40, 36))	list(c(12, 11, 37))	list(c(12, 19, 38))	list(c(12, 13, 39))	list(c(12, 40))	list(c(12, 41))	list(c(12, 40, 42))	list(c(12, 27, 43))	list(c(12, 27, 44))	list(c(12, 11, 37, 45))	list(c(12, 46))	list(c(12, 50, 47))	list(c(12, 11, 48))	list(c(12, 40, 49))	list(c(12, 50))
list(c(13, 53, 1))	list(c(13, 14, 2))	list(c(13, 7, 3))	list(c(13, 4))	list(c(13, 5))	list(c(13, 5, 6))	list(c(13, 7))	list(c(13, 8))	list(c(13, 8, 9))	list(c(13, 5, 10))	list(c(13, 14, 11))	list(c(13, 12))	list()	list(c(13, 14))	list(c(13, 14, 15))	list(c(13, 5, 16))	list(c(13, 22, 17))	list(c(13, 22, 18))	list(c(13, 22, 19))	list(c(13, 56, 20))	list(c(13, 8, 21))	list(c(13, 22))	list(c(13, 14, 15, 23))	list(c(13, 14, 24))	list(c(13, 25))	list(c(13, 22, 26))	list(c(13, 12, 27))	list(c(13, 56, 28))	list(c(13, 29))	list(c(13, 8, 9, 30))	list(c(13, 31))	list(c(13, 49, 32))	list(c(13, 4, 33))	list(c(13, 34))	list(c(13, 35))	list(c(13, 14, 24, 36))	list(c(13, 14, 37))	list(c(13, 38))	list(c(13, 39))	list(c(13, 40))	list(c(13, 7, 41))	list(c(13, 5, 42))	list(c(13, 43))	list(c(13, 14, 44))	list(c(13, 38, 45))	list(c(13, 53, 46))	list(c(13, 56, 47))	list(c(13, 51, 48))	list(c(13, 49))	list(c(13, 7, 3, 50))
list(c(14, 5, 1))	list(c(14, 2))	list(c(14, 2, 3))	list(c(14, 13, 4))	list(c(14, 5))	list(c(14, 5, 6))	list(c(14, 13, 7))	list(c(14, 13, 8))	list(c(14, 13, 8, 9))	list(c(14, 5, 10))	list(c(14, 11))	list(c(14, 13, 12))	list(c(14, 13))	list()	list(c(14, 15))	list(c(14, 15, 16))	list(c(14, 15, 17))	list(c(14, 15, 18))	list(c(14, 5, 6, 19))	list(c(14, 15, 23, 20))	list(c(14, 2, 21))	list(c(14, 13, 22))	list(c(14, 15, 23))	list(c(14, 24))	list(c(14, 13, 25))	list(c(14, 24, 26))	list(c(14, 15, 27))	list(c(14, 28))	list(c(14, 13, 29))	list(c(14, 11, 30))	list(c(14, 15, 23, 31))	list(c(14, 11, 32))	list(c(14, 34, 33))	list(c(14, 34))	list(c(14, 2, 35))	list(c(14, 24, 36))	list(c(14, 37))	list(c(14, 2, 38))	list(c(14, 13, 39))	list(c(14, 24, 40))	list(c(14, 15, 41))	list(c(14, 5, 42))	list(c(14, 43))	list(c(14, 44))	list(c(14, 45))	list(c(14, 46))	list(c(14, 15, 47))	list(c(14, 15, 48))	list(c(14, 13, 49))	list(c(14, 2, 3, 50))
list(c(15, 35, 1))	list(c(15, 2))	list(c(15, 44, 3))	list(c(15, 16, 4))	list(c(15, 14, 5))	list(c(15, 6))	list(c(15, 7))	list(c(15, 14, 13, 8))	list(c(15, 35, 9))	list(c(15, 14, 5, 10))	list(c(15, 14, 11))	list(c(15, 17, 12))	list(c(15, 14, 13))	list(c(15, 14))	list()	list(c(15, 16))	list(c(15, 17))	list(c(15, 18))	list(c(15, 19))	list(c(15, 23, 20))	list(c(15, 2, 21))	list(c(15, 22))	list(c(15, 23))	list(c(15, 14, 24))	list(c(15, 23, 25))	list(c(15, 2, 26))	list(c(15, 27))	list(c(15, 14, 28))	list(c(15, 17, 12, 29))	list(c(15, 16, 30))	list(c(15, 23, 31))	list(c(15, 48, 32))	list(c(15, 23, 46, 33))	list(c(15, 17, 34))	list(c(15, 35))	list(c(15, 14, 24, 36))	list(c(15, 14, 37))	list(c(15, 35, 38))	list(c(15, 18, 39))	list(c(15, 17, 40))	list(c(15, 41))	list(c(15, 41, 42))	list(c(15, 43))	list(c(15, 44))	list(c(15, 44, 45))	list(c(15, 23, 46))	list(c(15, 47))	list(c(15, 48))	list(c(15, 49))	list(c(15, 47, 50))
list(c(16, 19, 1))	list(c(16, 35, 2))	list(c(16, 3))	list(c(16, 4))	list(c(16, 5))	list(c(16, 6))	list(c(16, 17, 7))	list(c(16, 35, 8))	list(c(16, 30, 9))	list(c(16, 10))	list(c(16, 11))	list(c(16, 17, 12))	list(c(16, 5, 13))	list(c(16, 15, 14))	list(c(16, 15))	list()	list(c(16, 17))	list(c(16, 11, 18))	list(c(16, 19))	list(c(16, 6, 20))	list(c(16, 4, 21))	list(c(16, 17, 22))	list(c(16, 15, 23))	list(c(16, 11, 24))	list(c(16, 17, 25))	list(c(16, 6, 26))	list(c(16, 6, 27))	list(c(16, 59, 28))	list(c(16, 30, 29))	list(c(16, 30))	list(c(16, 49, 31))	list(c(16, 32))	list(c(16, 4, 33))	list(c(16, 17, 34))	list(c(16, 35))	list(c(16, 17, 36))	list(c(16, 11, 37))	list(c(16, 35, 38))	list(c(16, 30, 39))	list(c(16, 17, 40))	list(c(16, 6, 42, 41))	list(c(16, 6, 42))	list(c(16, 15, 43))	list(c(16, 44))	list(c(16, 45))	list(c(16, 4, 46))	list(c(16, 59, 47))	list(c(16, 11, 48))	list(c(16, 49))	list(c(16, 3, 50))
list(c(17, 19, 1))	list(c(17, 15, 2))	list(c(17, 7, 3))	list(c(17, 16, 4))	list(c(17, 5))	list(c(17, 6))	list(c(17, 7))	list(c(17, 8))	list(c(17, 37, 9))	list(c(17, 10))	list(c(17, 16, 11))	list(c(17, 12))	list(c(17, 22, 13))	list(c(17, 15, 14))	list(c(17, 15))	list(c(17, 16))	list()	list(c(17, 22, 18))	list(c(17, 19))	list(c(17, 6, 20))	list(c(17, 22, 21))	list(c(17, 22))	list(c(17, 15, 23))	list(c(17, 40, 24))	list(c(17, 25))	list(c(17, 19, 26))	list(c(17, 12, 27))	list(c(17, 28))	list(c(17, 12, 29))	list(c(17, 16, 30))	list(c(17, 31))	list(c(17, 10, 32))	list(c(17, 34, 33))	list(c(17, 34))	list(c(17, 16, 35))	list(c(17, 36))	list(c(17, 37))	list(c(17, 19, 38))	list(c(17, 37, 39))	list(c(17, 40))	list(c(17, 7, 41))	list(c(17, 40, 42))	list(c(17, 34, 43))	list(c(17, 44))	list(c(17, 44, 45))	list(c(17, 46))	list(c(17, 19, 47))	list(c(17, 25, 48))	list(c(17, 40, 49))	list(c(17, 12, 50))
list(c(18, 39, 57, 1))	list(c(18, 41, 2))	list(c(18, 7, 3))	list(c(18, 4))	list(c(18, 37, 5))	list(c(18, 39, 6))	list(c(18, 7))	list(c(18, 37, 9, 8))	list(c(18, 37, 9))	list(c(18, 11, 32, 10))	list(c(18, 11))	list(c(18, 11, 12))	list(c(18, 22, 13))	list(c(18, 15, 14))	list(c(18, 15))	list(c(18, 11, 16))	list(c(18, 22, 17))	list()	list(c(18, 22, 19))	list(c(18, 20))	list(c(18, 22, 21))	list(c(18, 22))	list(c(18, 23))	list(c(18, 37, 24))	list(c(18, 37, 25))	list(c(18, 22, 26))	list(c(18, 11, 27))	list(c(18, 11, 28))	list(c(18, 41, 42, 29))	list(c(18, 39, 30))	list(c(18, 39, 57, 31))	list(c(18, 11, 32))	list(c(18, 4, 33))	list(c(18, 41, 34))	list(c(18, 37, 35))	list(c(18, 55, 36))	list(c(18, 37))	list(c(18, 41, 38))	list(c(18, 39))	list(c(18, 37, 40))	list(c(18, 41))	list(c(18, 41, 42))	list(c(18, 37, 43))	list(c(18, 15, 44))	list(c(18, 41, 45))	list(c(18, 23, 46))	list(c(18, 11, 32, 47))	list(c(18, 39, 48))	list(c(18, 37, 49))	list(c(18, 20, 50))
list(c(19, 1))	list(c(19, 26, 2))	list(c(19, 3))	list(c(19, 22, 4))	list(c(19, 6, 5))	list(c(19, 6))	list(c(19, 17, 7))	list(c(19, 53, 8))	list(c(19, 53, 9))	list(c(19, 27, 10))	list(c(19, 11))	list(c(19, 12))	list(c(19, 22, 13))	list(c(19, 6, 5, 14))	list(c(19, 15))	list(c(19, 16))	list(c(19, 17))	list(c(19, 22, 18))	list()	list(c(19, 6, 20))	list(c(19, 22, 21))	list(c(19, 22))	list(c(19, 53, 46, 23))	list(c(19, 26, 24))	list(c(19, 26, 25))	list(c(19, 26))	list(c(19, 27))	list(c(19, 28))	list(c(19, 12, 29))	list(c(19, 6, 30))	list(c(19, 38, 31))	list(c(19, 32))	list(c(19, 33))	list(c(19, 17, 34))	list(c(19, 38, 35))	list(c(19, 26, 36))	list(c(19, 53, 37))	list(c(19, 38))	list(c(19, 22, 39))	list(c(19, 17, 40))	list(c(19, 38, 41))	list(c(19, 6, 42))	list(c(19, 27, 43))	list(c(19, 53, 44))	list(c(19, 38, 45))	list(c(19, 53, 46))	list(c(19, 47))	list(c(19, 27, 48))	list(c(19, 26, 49))	list(c(19, 47, 50))
list(c(20, 50, 1))	list(c(20, 23, 2))	list(c(20, 59, 3))	list(c(20, 46, 4))	list(c(20, 6, 5))	list(c(20, 6))	list(c(20, 52, 7))	list(c(20, 56, 8))	list(c(20, 56, 8, 9))	list(c(20, 32, 10))	list(c(20, 58, 11))	list(c(20, 52, 12))	list(c(20, 56, 13))	list(c(20, 23, 15, 14))	list(c(20, 23, 15))	list(c(20, 6, 16))	list(c(20, 6, 17))	list(c(20, 18))	list(c(20, 6, 19))	list()	list(c(20, 46, 21))	list(c(20, 58, 22))	list(c(20, 23))	list(c(20, 23, 24))	list(c(20, 23, 25))	list(c(20, 59, 26))	list(c(20, 27))	list(c(20, 59, 28))	list(c(20, 50, 29))	list(c(20, 30))	list(c(20, 31))	list(c(20, 32))	list(c(20, 46, 33))	list(c(20, 56, 34))	list(c(20, 35))	list(c(20, 50, 36))	list(c(20, 18, 37))	list(c(20, 45, 38))	list(c(20, 18, 39))	list(c(20, 40))	list(c(20, 18, 41))	list(c(20, 6, 42))	list(c(20, 43))	list(c(20, 45, 44))	list(c(20, 45))	list(c(20, 46))	list(c(20, 50, 47))	list(c(20, 48))	list(c(20, 31, 49))	list(c(20, 50))
list(c(21, 1))	list(c(21, 2))	list(c(21, 3))	list(c(21, 4))	list(c(21, 5))	list(c(21, 46, 6))	list(c(21, 3, 7))	list(c(21, 8))	list(c(21, 8, 9))	list(c(21, 10))	list(c(21, 58, 11))	list(c(21, 8, 12))	list(c(21, 8, 13))	list(c(21, 2, 14))	list(c(21, 2, 15))	list(c(21, 4, 16))	list(c(21, 22, 17))	list(c(21, 22, 18))	list(c(21, 22, 19))	list(c(21, 46, 20))	list()	list(c(21, 22))	list(c(21, 23))	list(c(21, 49, 24))	list(c(21, 23, 25))	list(c(21, 2, 26))	list(c(21, 46, 27))	list(c(21, 28))	list(c(21, 3, 50, 29))	list(c(21, 30))	list(c(21, 31))	list(c(21, 32))	list(c(21, 46, 33))	list(c(21, 46, 33, 34))	list(c(21, 2, 35))	list(c(21, 49, 36))	list(c(21, 49, 37))	list(c(21, 49, 38))	list(c(21, 46, 39))	list(c(21, 49, 40))	list(c(21, 2, 41))	list(c(21, 49, 42))	list(c(21, 2, 43))	list(c(21, 3, 44))	list(c(21, 45))	list(c(21, 46))	list(c(21, 3, 47))	list(c(21, 46, 48))	list(c(21, 49))	list(c(21, 3, 50))
list(c(22, 19, 1))	list(c(22, 21, 2))	list(c(22, 3))	list(c(22, 4))	list(c(22, 5))	list(c(22, 19, 6))	list(c(22, 13, 7))	list(c(22, 13, 8))	list(c(22, 4, 9))	list(c(22, 17, 10))	list(c(22, 58, 11))	list(c(22, 17, 12))	list(c(22, 13))	list(c(22, 13, 14))	list(c(22, 15))	list(c(22, 17, 16))	list(c(22, 17))	list(c(22, 18))	list(c(22, 19))	list(c(22, 58, 20))	list(c(22, 21))	list()	list(c(22, 46, 23))	list(c(22, 24))	list(c(22, 26, 25))	list(c(22, 26))	list(c(22, 27))	list(c(22, 28))	list(c(22, 13, 29))	list(c(22, 39, 30))	list(c(22, 31))	list(c(22, 58, 32))	list(c(22, 4, 33))	list(c(22, 17, 34))	list(c(22, 13, 35))	list(c(22, 26, 36))	list(c(22, 18, 37))	list(c(22, 19, 38))	list(c(22, 39))	list(c(22, 17, 40))	list(c(22, 41))	list(c(22, 39, 42))	list(c(22, 13, 43))	list(c(22, 44))	list(c(22, 44, 45))	list(c(22, 46))	list(c(22, 19, 47))	list(c(22, 48))	list(c(22, 21, 49))	list(c(22, 48, 50))
list(c(23, 57, 1))	list(c(23, 2))	list(c(23, 2, 3))	list(c(23, 46, 4))	list(c(23, 2, 5))	list(c(23, 46, 6))	list(c(23, 2, 7))	list(c(23, 25, 8))	list(c(23, 9))	list(c(23, 31, 32, 10))	list(c(23, 11))	list(c(23, 12))	list(c(23, 15, 14, 13))	list(c(23, 15, 14))	list(c(23, 15))	list(c(23, 15, 16))	list(c(23, 15, 17))	list(c(23, 18))	list(c(23, 46, 53, 19))	list(c(23, 20))	list(c(23, 21))	list(c(23, 46, 22))	list()	list(c(23, 24))	list(c(23, 25))	list(c(23, 25, 26))	list(c(23, 46, 27))	list(c(23, 31, 28))	list(c(23, 57, 29))	list(c(23, 31, 30))	list(c(23, 31))	list(c(23, 31, 32))	list(c(23, 46, 33))	list(c(23, 25, 34))	list(c(23, 2, 35))	list(c(23, 46, 33, 36))	list(c(23, 18, 37))	list(c(23, 31, 38))	list(c(23, 57, 39))	list(c(23, 25, 40))	list(c(23, 18, 41))	list(c(23, 46, 6, 42))	list(c(23, 43))	list(c(23, 15, 44))	list(c(23, 31, 45))	list(c(23, 46))	list(c(23, 31, 32, 47))	list(c(23, 25, 48))	list(c(23, 31, 49))	list(c(23, 50))
list(c(24, 1))	list(c(24, 14, 2))	list(c(24, 14, 2, 3))	list(c(24, 4))	list(c(24, 14, 5))	list(c(24, 6))	list(c(24, 14, 13, 7))	list(c(24, 14, 13, 8))	list(c(24, 37, 9))	list(c(24, 10))	list(c(24, 11))	list(c(24, 12))	list(c(24, 14, 13))	list(c(24, 14))	list(c(24, 14, 15))	list(c(24, 11, 16))	list(c(24, 40, 17))	list(c(24, 37, 18))	list(c(24, 26, 19))	list(c(24, 23, 20))	list(c(24, 49, 21))	list(c(24, 22))	list(c(24, 23))	list()	list(c(24, 40, 25))	list(c(24, 26))	list(c(24, 11, 27))	list(c(24, 14, 28))	list(c(24, 12, 29))	list(c(24, 11, 30))	list(c(24, 49, 31))	list(c(24, 11, 32))	list(c(24, 36, 33))	list(c(24, 34))	list(c(24, 37, 35))	list(c(24, 36))	list(c(24, 37))	list(c(24, 38))	list(c(24, 37, 39))	list(c(24, 40))	list(c(24, 37, 41))	list(c(24, 42))	list(c(24, 14, 43))	list(c(24, 14, 44))	list(c(24, 38, 45))	list(c(24, 4, 46))	list(c(24, 47))	list(c(24, 11, 48))	list(c(24, 49))	list(c(24, 47, 50))
list(c(25, 1))	list(c(25, 26, 2))	list(c(25, 50, 3))	list(c(25, 23, 46, 4))	list(c(25, 37, 5))	list(c(25, 26, 6))	list(c(25, 40, 7))	list(c(25, 8))	list(c(25, 8, 9))	list(c(25, 32, 10))	list(c(25, 32, 11))	list(c(25, 40, 12))	list(c(25, 13))	list(c(25, 13, 14))	list(c(25, 23, 15))	list(c(25, 17, 16))	list(c(25, 17))	list(c(25, 37, 18))	list(c(25, 26, 19))	list(c(25, 23, 20))	list(c(25, 23, 21))	list(c(25, 26, 22))	list(c(25, 23))	list(c(25, 40, 24))	list()	list(c(25, 26))	list(c(25, 26, 27))	list(c(25, 26, 28))	list(c(25, 29))	list(c(25, 32, 30))	list(c(25, 31))	list(c(25, 32))	list(c(25, 34, 33))	list(c(25, 34))	list(c(25, 35))	list(c(25, 26, 36))	list(c(25, 37))	list(c(25, 34, 38))	list(c(25, 39))	list(c(25, 40))	list(c(25, 37, 41))	list(c(25, 40, 42))	list(c(25, 34, 43))	list(c(25, 44))	list(c(25, 45))	list(c(25, 23, 46))	list(c(25, 47))	list(c(25, 48))	list(c(25, 40, 49))	list(c(25, 50))
list(c(26, 25, 1))	list(c(26, 2))	list(c(26, 59, 3))	list(c(26, 4))	list(c(26, 2, 5))	list(c(26, 6))	list(c(26, 35, 7))	list(c(26, 25, 8))	list(c(26, 53, 9))	list(c(26, 36, 10))	list(c(26, 58, 11))	list(c(26, 27, 12))	list(c(26, 22, 13))	list(c(26, 24, 14))	list(c(26, 2, 15))	list(c(26, 6, 16))	list(c(26, 19, 17))	list(c(26, 22, 18))	list(c(26, 19))	list(c(26, 59, 20))	list(c(26, 2, 21))	list(c(26, 22))	list(c(26, 25, 23))	list(c(26, 24))	list(c(26, 25))	list()	list(c(26, 27))	list(c(26, 28))	list(c(26, 27, 12, 29))	list(c(26, 6, 30))	list(c(26, 25, 31))	list(c(26, 25, 32))	list(c(26, 36, 33))	list(c(26, 34))	list(c(26, 35))	list(c(26, 36))	list(c(26, 25, 37))	list(c(26, 19, 38))	list(c(26, 25, 39))	list(c(26, 25, 40))	list(c(26, 2, 41))	list(c(26, 6, 42))	list(c(26, 27, 43))	list(c(26, 44))	list(c(26, 45))	list(c(26, 53, 46))	list(c(26, 36, 47))	list(c(26, 25, 48))	list(c(26, 49))	list(c(26, 36, 50))
list(c(27, 19, 1))	list(c(27, 2))	list(c(27, 3))	list(c(27, 46, 4))	list(c(27, 10, 5))	list(c(27, 6))	list(c(27, 54, 7))	list(c(27, 12, 8))	list(c(27, 10, 9))	list(c(27, 10))	list(c(27, 11))	list(c(27, 12))	list(c(27, 12, 13))	list(c(27, 15, 14))	list(c(27, 15))	list(c(27, 6, 16))	list(c(27, 12, 17))	list(c(27, 11, 18))	list(c(27, 19))	list(c(27, 20))	list(c(27, 46, 21))	list(c(27, 22))	list(c(27, 46, 23))	list(c(27, 11, 24))	list(c(27, 26, 25))	list(c(27, 26))	list()	list(c(27, 28))	list(c(27, 12, 29))	list(c(27, 11, 30))	list(c(27, 32, 31))	list(c(27, 32))	list(c(27, 54, 33))	list(c(27, 54, 34))	list(c(27, 35))	list(c(27, 26, 36))	list(c(27, 11, 37))	list(c(27, 10, 38))	list(c(27, 48, 39))	list(c(27, 12, 40))	list(c(27, 48, 41))	list(c(27, 6, 42))	list(c(27, 43))	list(c(27, 44))	list(c(27, 44, 45))	list(c(27, 46))	list(c(27, 32, 47))	list(c(27, 48))	list(c(27, 26, 49))	list(c(27, 48, 50))
list(c(28, 57, 1))	list(c(28, 56, 2))	list(c(28, 59, 3))	list(c(28, 33, 4))	list(c(28, 14, 5))	list(c(28, 19, 6))	list(c(28, 7))	list(c(28, 56, 8))	list(c(28, 30, 9))	list(c(28, 38, 10))	list(c(28, 11))	list(c(28, 52, 12))	list(c(28, 56, 13))	list(c(28, 14))	list(c(28, 14, 15))	list(c(28, 59, 16))	list(c(28, 17))	list(c(28, 11, 18))	list(c(28, 19))	list(c(28, 59, 20))	list(c(28, 21))	list(c(28, 22))	list(c(28, 31, 23))	list(c(28, 14, 24))	list(c(28, 26, 25))	list(c(28, 26))	list(c(28, 27))	list()	list(c(28, 30, 29))	list(c(28, 30))	list(c(28, 31))	list(c(28, 33, 32))	list(c(28, 33))	list(c(28, 34))	list(c(28, 35))	list(c(28, 26, 36))	list(c(28, 11, 37))	list(c(28, 38))	list(c(28, 38, 39))	list(c(28, 40))	list(c(28, 38, 41))	list(c(28, 30, 42))	list(c(28, 27, 43))	list(c(28, 59, 44))	list(c(28, 38, 45))	list(c(28, 33, 46))	list(c(28, 47))	list(c(28, 11, 48))	list(c(28, 38, 49))	list(c(28, 59, 3, 50))
list(c(29, 57, 1))	list(c(29, 35, 2))	list(c(29, 50, 3))	list(c(29, 4))	list(c(29, 42, 5))	list(c(29, 30, 6))	list(c(29, 13, 7))	list(c(29, 12, 8))	list(c(29, 9))	list(c(29, 50, 32, 10))	list(c(29, 30, 11))	list(c(29, 12))	list(c(29, 13))	list(c(29, 13, 14))	list(c(29, 12, 17, 15))	list(c(29, 30, 16))	list(c(29, 12, 17))	list(c(29, 42, 41, 18))	list(c(29, 12, 19))	list(c(29, 50, 20))	list(c(29, 50, 3, 21))	list(c(29, 13, 22))	list(c(29, 57, 23))	list(c(29, 12, 24))	list(c(29, 25))	list(c(29, 12, 27, 26))	list(c(29, 12, 27))	list(c(29, 30, 28))	list()	list(c(29, 30))	list(c(29, 57, 31))	list(c(29, 50, 32))	list(c(29, 33))	list(c(29, 12, 34))	list(c(29, 35))	list(c(29, 50, 36))	list(c(29, 30, 37))	list(c(29, 57, 38))	list(c(29, 57, 39))	list(c(29, 12, 40))	list(c(29, 42, 41))	list(c(29, 42))	list(c(29, 43))	list(c(29, 50, 3, 44))	list(c(29, 57, 31, 45))	list(c(29, 33, 46))	list(c(29, 50, 47))	list(c(29, 50, 48))	list(c(29, 49))	list(c(29, 50))
list(c(30, 39, 57, 1))	list(c(30, 56, 2))	list(c(30, 3))	list(c(30, 4))	list(c(30, 6, 5))	list(c(30, 6))	list(c(30, 9, 7))	list(c(30, 9, 8))	list(c(30, 9))	list(c(30, 32, 10))	list(c(30, 11))	list(c(30, 11, 12))	list(c(30, 9, 8, 13))	list(c(30, 11, 14))	list(c(30, 16, 15))	list(c(30, 16))	list(c(30, 16, 17))	list(c(30, 39, 18))	list(c(30, 6, 19))	list(c(30, 20))	list(c(30, 21))	list(c(30, 39, 22))	list(c(30, 31, 23))	list(c(30, 11, 24))	list(c(30, 32, 25))	list(c(30, 6, 26))	list(c(30, 11, 27))	list(c(30, 28))	list(c(30, 29))	list()	list(c(30, 31))	list(c(30, 32))	list(c(30, 33))	list(c(30, 33, 34))	list(c(30, 9, 35))	list(c(30, 33, 36))	list(c(30, 37))	list(c(30, 39, 38))	list(c(30, 39))	list(c(30, 42, 40))	list(c(30, 42, 41))	list(c(30, 42))	list(c(30, 43))	list(c(30, 16, 44))	list(c(30, 37, 45))	list(c(30, 6, 46))	list(c(30, 32, 47))	list(c(30, 32, 48))	list(c(30, 49))	list(c(30, 32, 50))
list(c(31, 57, 1))	list(c(31, 23, 2))	list(c(31, 49, 3))	list(c(31, 33, 4))	list(c(31, 49, 5))	list(c(31, 45, 6))	list(c(31, 49, 35, 7))	list(c(31, 25, 8))	list(c(31, 30, 9))	list(c(31, 32, 10))	list(c(31, 32, 11))	list(c(31, 23, 12))	list(c(31, 13))	list(c(31, 23, 15, 14))	list(c(31, 23, 15))	list(c(31, 49, 16))	list(c(31, 17))	list(c(31, 57, 39, 18))	list(c(31, 38, 19))	list(c(31, 20))	list(c(31, 21))	list(c(31, 22))	list(c(31, 23))	list(c(31, 49, 24))	list(c(31, 25))	list(c(31, 25, 26))	list(c(31, 32, 27))	list(c(31, 28))	list(c(31, 57, 29))	list(c(31, 30))	list()	list(c(31, 32))	list(c(31, 33))	list(c(31, 33, 34))	list(c(31, 49, 35))	list(c(31, 49, 36))	list(c(31, 57, 39, 37))	list(c(31, 38))	list(c(31, 57, 39))	list(c(31, 49, 40))	list(c(31, 45, 41))	list(c(31, 49, 42))	list(c(31, 45, 43))	list(c(31, 45, 44))	list(c(31, 45))	list(c(31, 23, 46))	list(c(31, 32, 47))	list(c(31, 32, 48))	list(c(31, 49))	list(c(31, 57, 50))
list(c(32, 50, 1))	list(c(32, 49, 2))	list(c(32, 50, 3))	list(c(32, 33, 4))	list(c(32, 10, 5))	list(c(32, 30, 6))	list(c(32, 47, 7))	list(c(32, 51, 8))	list(c(32, 30, 9))	list(c(32, 10))	list(c(32, 11))	list(c(32, 11, 12))	list(c(32, 49, 13))	list(c(32, 11, 14))	list(c(32, 48, 15))	list(c(32, 16))	list(c(32, 10, 17))	list(c(32, 11, 18))	list(c(32, 19))	list(c(32, 20))	list(c(32, 21))	list(c(32, 58, 22))	list(c(32, 31, 23))	list(c(32, 11, 24))	list(c(32, 25))	list(c(32, 25, 26))	list(c(32, 27))	list(c(32, 33, 28))	list(c(32, 50, 29))	list(c(32, 30))	list(c(32, 31))	list()	list(c(32, 33))	list(c(32, 33, 34))	list(c(32, 49, 35))	list(c(32, 47, 36))	list(c(32, 11, 37))	list(c(32, 10, 38))	list(c(32, 48, 39))	list(c(32, 25, 40))	list(c(32, 48, 41))	list(c(32, 30, 42))	list(c(32, 50, 43))	list(c(32, 10, 44))	list(c(32, 31, 45))	list(c(32, 33, 46))	list(c(32, 47))	list(c(32, 48))	list(c(32, 49))	list(c(32, 50))
list(c(33, 46, 53, 1))	list(c(33, 46, 23, 2))	list(c(33, 32, 50, 3))	list(c(33, 4))	list(c(33, 6, 5))	list(c(33, 6))	list(c(33, 54, 7))	list(c(33, 34, 56, 8))	list(c(33, 4, 9))	list(c(33, 10))	list(c(33, 32, 11))	list(c(33, 54, 12))	list(c(33, 4, 13))	list(c(33, 34, 14))	list(c(33, 46, 23, 15))	list(c(33, 4, 16))	list(c(33, 34, 17))	list(c(33, 4, 18))	list(c(33, 19))	list(c(33, 46, 20))	list(c(33, 46, 21))	list(c(33, 4, 22))	list(c(33, 46, 23))	list(c(33, 36, 24))	list(c(33, 34, 25))	list(c(33, 36, 26))	list(c(33, 54, 27))	list(c(33, 28))	list(c(33, 29))	list(c(33, 30))	list(c(33, 31))	list(c(33, 32))	list()	list(c(33, 34))	list(c(33, 28, 35))	list(c(33, 36))	list(c(33, 32, 11, 37))	list(c(33, 45, 38))	list(c(33, 46, 39))	list(c(33, 34, 40))	list(c(33, 34, 41))	list(c(33, 6, 42))	list(c(33, 34, 43))	list(c(33, 45, 44))	list(c(33, 45))	list(c(33, 46))	list(c(33, 47))	list(c(33, 32, 48))	list(c(33, 32, 49))	list(c(33, 32, 50))
list(c(34, 25, 1))	list(c(34, 56, 2))	list(c(34, 59, 3))	list(c(34, 33, 4))	list(c(34, 14, 5))	list(c(34, 33, 6))	list(c(34, 17, 7))	list(c(34, 56, 8))	list(c(34, 9))	list(c(34, 33, 10))	list(c(34, 12, 11))	list(c(34, 12))	list(c(34, 13))	list(c(34, 14))	list(c(34, 17, 15))	list(c(34, 17, 16))	list(c(34, 17))	list(c(34, 41, 18))	list(c(34, 17, 19))	list(c(34, 56, 20))	list(c(34, 33, 46, 21))	list(c(34, 17, 22))	list(c(34, 25, 23))	list(c(34, 24))	list(c(34, 25))	list(c(34, 26))	list(c(34, 54, 27))	list(c(34, 28))	list(c(34, 12, 29))	list(c(34, 33, 30))	list(c(34, 33, 31))	list(c(34, 33, 32))	list(c(34, 33))	list()	list(c(34, 35))	list(c(34, 36))	list(c(34, 40, 37))	list(c(34, 38))	list(c(34, 25, 39))	list(c(34, 40))	list(c(34, 41))	list(c(34, 40, 42))	list(c(34, 43))	list(c(34, 17, 44))	list(c(34, 33, 45))	list(c(34, 33, 46))	list(c(34, 33, 47))	list(c(34, 25, 48))	list(c(34, 40, 49))	list(c(34, 50))
list(c(35, 1))	list(c(35, 2))	list(c(35, 3))	list(c(35, 16, 4))	list(c(35, 5))	list(c(35, 16, 6))	list(c(35, 7))	list(c(35, 8))	list(c(35, 9))	list(c(35, 38, 10))	list(c(35, 37, 11))	list(c(35, 52, 12))	list(c(35, 13))	list(c(35, 2, 14))	list(c(35, 15))	list(c(35, 16))	list(c(35, 16, 17))	list(c(35, 37, 18))	list(c(35, 38, 19))	list(c(35, 20))	list(c(35, 2, 21))	list(c(35, 13, 22))	list(c(35, 2, 23))	list(c(35, 37, 24))	list(c(35, 25))	list(c(35, 26))	list(c(35, 27))	list(c(35, 28))	list(c(35, 29))	list(c(35, 9, 30))	list(c(35, 49, 31))	list(c(35, 49, 32))	list(c(35, 28, 33))	list(c(35, 34))	list()	list(c(35, 49, 36))	list(c(35, 37))	list(c(35, 38))	list(c(35, 37, 39))	list(c(35, 49, 40))	list(c(35, 7, 41))	list(c(35, 7, 41, 42))	list(c(35, 2, 43))	list(c(35, 16, 44))	list(c(35, 38, 45))	list(c(35, 2, 23, 46))	list(c(35, 7, 47))	list(c(35, 52, 48))	list(c(35, 49))	list(c(35, 3, 50))
list(c(36, 50, 1))	list(c(36, 2))	list(c(36, 50, 3))	list(c(36, 33, 4))	list(c(36, 10, 5))	list(c(36, 26, 6))	list(c(36, 40, 7))	list(c(36, 40, 8))	list(c(36, 10, 9))	list(c(36, 10))	list(c(36, 24, 11))	list(c(36, 40, 12))	list(c(36, 24, 14, 13))	list(c(36, 24, 14))	list(c(36, 24, 14, 15))	list(c(36, 17, 16))	list(c(36, 17))	list(c(36, 55, 18))	list(c(36, 26, 19))	list(c(36, 50, 20))	list(c(36, 49, 21))	list(c(36, 26, 22))	list(c(36, 33, 46, 23))	list(c(36, 24))	list(c(36, 26, 25))	list(c(36, 26))	list(c(36, 26, 27))	list(c(36, 26, 28))	list(c(36, 50, 29))	list(c(36, 33, 30))	list(c(36, 49, 31))	list(c(36, 47, 32))	list(c(36, 33))	list(c(36, 34))	list(c(36, 49, 35))	list()	list(c(36, 40, 37))	list(c(36, 38))	list(c(36, 39))	list(c(36, 40))	list(c(36, 40, 42, 41))	list(c(36, 40, 42))	list(c(36, 50, 43))	list(c(36, 26, 44))	list(c(36, 38, 45))	list(c(36, 33, 46))	list(c(36, 47))	list(c(36, 50, 48))	list(c(36, 49))	list(c(36, 50))
list(c(37, 53, 1))	list(c(37, 35, 2))	list(c(37, 49, 3))	list(c(37, 11, 4))	list(c(37, 5))	list(c(37, 11, 6))	list(c(37, 41, 7))	list(c(37, 9, 8))	list(c(37, 9))	list(c(37, 9, 10))	list(c(37, 11))	list(c(37, 11, 12))	list(c(37, 14, 13))	list(c(37, 14))	list(c(37, 14, 15))	list(c(37, 11, 16))	list(c(37, 17))	list(c(37, 18))	list(c(37, 53, 19))	list(c(37, 18, 20))	list(c(37, 49, 21))	list(c(37, 18, 22))	list(c(37, 18, 23))	list(c(37, 24))	list(c(37, 25))	list(c(37, 25, 26))	list(c(37, 11, 27))	list(c(37, 11, 28))	list(c(37, 30, 29))	list(c(37, 30))	list(c(37, 39, 57, 31))	list(c(37, 11, 32))	list(c(37, 11, 32, 33))	list(c(37, 40, 34))	list(c(37, 35))	list(c(37, 40, 36))	list()	list(c(37, 35, 38))	list(c(37, 39))	list(c(37, 40))	list(c(37, 41))	list(c(37, 41, 42))	list(c(37, 43))	list(c(37, 44))	list(c(37, 45))	list(c(37, 53, 46))	list(c(37, 11, 32, 47))	list(c(37, 11, 48))	list(c(37, 49))	list(c(37, 11, 32, 50))
list(c(38, 57, 1))	list(c(38, 2))	list(c(38, 2, 3))	list(c(38, 35, 16, 4))	list(c(38, 2, 5))	list(c(38, 19, 6))	list(c(38, 35, 7))	list(c(38, 35, 8))	list(c(38, 35, 9))	list(c(38, 10))	list(c(38, 28, 11))	list(c(38, 19, 12))	list(c(38, 13))	list(c(38, 2, 14))	list(c(38, 35, 15))	list(c(38, 35, 16))	list(c(38, 19, 17))	list(c(38, 41, 18))	list(c(38, 19))	list(c(38, 45, 20))	list(c(38, 49, 21))	list(c(38, 19, 22))	list(c(38, 31, 23))	list(c(38, 24))	list(c(38, 34, 25))	list(c(38, 19, 26))	list(c(38, 10, 27))	list(c(38, 28))	list(c(38, 57, 29))	list(c(38, 39, 30))	list(c(38, 31))	list(c(38, 10, 32))	list(c(38, 45, 33))	list(c(38, 34))	list(c(38, 35))	list(c(38, 36))	list(c(38, 35, 37))	list()	list(c(38, 39))	list(c(38, 49, 40))	list(c(38, 41))	list(c(38, 41, 42))	list(c(38, 45, 43))	list(c(38, 45, 44))	list(c(38, 45))	list(c(38, 58, 46))	list(c(38, 47))	list(c(38, 41, 48))	list(c(38, 49))	list(c(38, 57, 50))
list(c(39, 57, 1))	list(c(39, 38, 2))	list(c(39, 57, 50, 3))	list(c(39, 22, 4))	list(c(39, 37, 5))	list(c(39, 6))	list(c(39, 41, 7))	list(c(39, 9, 8))	list(c(39, 9))	list(c(39, 9, 10))	list(c(39, 37, 11))	list(c(39, 13, 12))	list(c(39, 13))	list(c(39, 13, 14))	list(c(39, 18, 15))	list(c(39, 30, 16))	list(c(39, 37, 17))	list(c(39, 18))	list(c(39, 22, 19))	list(c(39, 18, 20))	list(c(39, 46, 21))	list(c(39, 22))	list(c(39, 57, 23))	list(c(39, 37, 24))	list(c(39, 25))	list(c(39, 25, 26))	list(c(39, 48, 27))	list(c(39, 38, 28))	list(c(39, 57, 29))	list(c(39, 30))	list(c(39, 57, 31))	list(c(39, 48, 32))	list(c(39, 46, 33))	list(c(39, 25, 34))	list(c(39, 37, 35))	list(c(39, 36))	list(c(39, 37))	list(c(39, 38))	list()	list(c(39, 37, 40))	list(c(39, 41))	list(c(39, 42))	list(c(39, 43))	list(c(39, 45, 44))	list(c(39, 45))	list(c(39, 46))	list(c(39, 47))	list(c(39, 48))	list(c(39, 37, 49))	list(c(39, 57, 50))
list(c(40, 25, 1))	list(c(40, 49, 2))	list(c(40, 49, 3))	list(c(40, 4))	list(c(40, 49, 5))	list(c(40, 42, 6))	list(c(40, 7))	list(c(40, 8))	list(c(40, 8, 9))	list(c(40, 36, 10))	list(c(40, 37, 11))	list(c(40, 12))	list(c(40, 13))	list(c(40, 24, 14))	list(c(40, 17, 15))	list(c(40, 17, 16))	list(c(40, 17))	list(c(40, 37, 18))	list(c(40, 17, 19))	list(c(40, 20))	list(c(40, 49, 21))	list(c(40, 17, 22))	list(c(40, 25, 23))	list(c(40, 24))	list(c(40, 25))	list(c(40, 25, 26))	list(c(40, 12, 27))	list(c(40, 28))	list(c(40, 12, 29))	list(c(40, 42, 30))	list(c(40, 49, 31))	list(c(40, 25, 32))	list(c(40, 34, 33))	list(c(40, 34))	list(c(40, 49, 35))	list(c(40, 36))	list(c(40, 37))	list(c(40, 49, 38))	list(c(40, 37, 39))	list()	list(c(40, 42, 41))	list(c(40, 42))	list(c(40, 34, 43))	list(c(40, 17, 44))	list(c(40, 37, 45))	list(c(40, 34, 33, 46))	list(c(40, 36, 47))	list(c(40, 48))	list(c(40, 49))	list(c(40, 36, 50))
list(c(41, 7, 1))	list(c(41, 2))	list(c(41, 7, 3))	list(c(41, 18, 4))	list(c(41, 42, 5))	list(c(41, 42, 6))	list(c(41, 7))	list(c(41, 8))	list(c(41, 42, 9))	list(c(41, 38, 10))	list(c(41, 37, 11))	list(c(41, 12))	list(c(41, 7, 13))	list(c(41, 15, 14))	list(c(41, 15))	list(c(41, 42, 6, 16))	list(c(41, 7, 17))	list(c(41, 18))	list(c(41, 38, 19))	list(c(41, 18, 20))	list(c(41, 2, 21))	list(c(41, 22))	list(c(41, 18, 23))	list(c(41, 37, 24))	list(c(41, 37, 25))	list(c(41, 2, 26))	list(c(41, 48, 27))	list(c(41, 38, 28))	list(c(41, 42, 29))	list(c(41, 42, 30))	list(c(41, 45, 31))	list(c(41, 48, 32))	list(c(41, 34, 33))	list(c(41, 34))	list(c(41, 7, 35))	list(c(41, 42, 40, 36))	list(c(41, 37))	list(c(41, 38))	list(c(41, 39))	list(c(41, 42, 40))	list()	list(c(41, 42))	list(c(41, 43))	list(c(41, 45, 44))	list(c(41, 45))	list(c(41, 42, 6, 46))	list(c(41, 47))	list(c(41, 48))	list(c(41, 42, 49))	list(c(41, 48, 50))
list(c(42, 39, 57, 1))	list(c(42, 41, 2))	list(c(42, 41, 7, 3))	list(c(42, 6, 4))	list(c(42, 5))	list(c(42, 6))	list(c(42, 41, 7))	list(c(42, 9, 8))	list(c(42, 9))	list(c(42, 10))	list(c(42, 30, 11))	list(c(42, 40, 12))	list(c(42, 5, 13))	list(c(42, 5, 14))	list(c(42, 41, 15))	list(c(42, 6, 16))	list(c(42, 40, 17))	list(c(42, 41, 18))	list(c(42, 6, 19))	list(c(42, 6, 20))	list(c(42, 49, 21))	list(c(42, 39, 22))	list(c(42, 6, 46, 23))	list(c(42, 24))	list(c(42, 40, 25))	list(c(42, 6, 26))	list(c(42, 6, 27))	list(c(42, 30, 28))	list(c(42, 29))	list(c(42, 30))	list(c(42, 49, 31))	list(c(42, 30, 32))	list(c(42, 6, 33))	list(c(42, 40, 34))	list(c(42, 41, 7, 35))	list(c(42, 40, 36))	list(c(42, 41, 37))	list(c(42, 41, 38))	list(c(42, 39))	list(c(42, 40))	list(c(42, 41))	list()	list(c(42, 41, 43))	list(c(42, 41, 45, 44))	list(c(42, 41, 45))	list(c(42, 6, 46))	list(c(42, 30, 32, 47))	list(c(42, 41, 48))	list(c(42, 49))	list(c(42, 50))
list(c(43, 1))	list(c(43, 2))	list(c(43, 50, 3))	list(c(43, 55, 4))	list(c(43, 13, 5))	list(c(43, 27, 6))	list(c(43, 13, 7))	list(c(43, 13, 8))	list(c(43, 9))	list(c(43, 10))	list(c(43, 37, 11))	list(c(43, 27, 12))	list(c(43, 13))	list(c(43, 14))	list(c(43, 15))	list(c(43, 15, 16))	list(c(43, 34, 17))	list(c(43, 37, 18))	list(c(43, 27, 19))	list(c(43, 20))	list(c(43, 2, 21))	list(c(43, 13, 22))	list(c(43, 23))	list(c(43, 14, 24))	list(c(43, 34, 25))	list(c(43, 27, 26))	list(c(43, 27))	list(c(43, 27, 28))	list(c(43, 29))	list(c(43, 30))	list(c(43, 45, 31))	list(c(43, 50, 32))	list(c(43, 34, 33))	list(c(43, 34))	list(c(43, 2, 35))	list(c(43, 50, 36))	list(c(43, 37))	list(c(43, 45, 38))	list(c(43, 39))	list(c(43, 34, 40))	list(c(43, 41))	list(c(43, 41, 42))	list()	list(c(43, 45, 44))	list(c(43, 45))	list(c(43, 23, 46))	list(c(43, 50, 47))	list(c(43, 50, 48))	list(c(43, 13, 49))	list(c(43, 50))
list(c(44, 53, 1))	list(c(44, 3, 2))	list(c(44, 3))	list(c(44, 16, 4))	list(c(44, 14, 5))	list(c(44, 16, 6))	list(c(44, 3, 7))	list(c(44, 53, 8))	list(c(44, 9))	list(c(44, 10))	list(c(44, 16, 11))	list(c(44, 27, 12))	list(c(44, 14, 13))	list(c(44, 14))	list(c(44, 15))	list(c(44, 16))	list(c(44, 17))	list(c(44, 15, 18))	list(c(44, 53, 19))	list(c(44, 45, 20))	list(c(44, 3, 21))	list(c(44, 22))	list(c(44, 15, 23))	list(c(44, 14, 24))	list(c(44, 25))	list(c(44, 26))	list(c(44, 27))	list(c(44, 59, 28))	list(c(44, 3, 50, 29))	list(c(44, 16, 30))	list(c(44, 45, 31))	list(c(44, 10, 32))	list(c(44, 45, 33))	list(c(44, 17, 34))	list(c(44, 16, 35))	list(c(44, 26, 36))	list(c(44, 37))	list(c(44, 45, 38))	list(c(44, 45, 39))	list(c(44, 17, 40))	list(c(44, 45, 41))	list(c(44, 45, 41, 42))	list(c(44, 45, 43))	list()	list(c(44, 45))	list(c(44, 53, 46))	list(c(44, 3, 47))	list(c(44, 27, 48))	list(c(44, 49))	list(c(44, 3, 50))
list(c(45, 1))	list(c(45, 38, 2))	list(c(45, 44, 3))	list(c(45, 33, 4))	list(c(45, 6, 5))	list(c(45, 6))	list(c(45, 41, 7))	list(c(45, 38, 35, 8))	list(c(45, 37, 9))	list(c(45, 10))	list(c(45, 37, 11))	list(c(45, 37, 11, 12))	list(c(45, 38, 13))	list(c(45, 14))	list(c(45, 44, 15))	list(c(45, 16))	list(c(45, 44, 17))	list(c(45, 41, 18))	list(c(45, 38, 19))	list(c(45, 20))	list(c(45, 21))	list(c(45, 44, 22))	list(c(45, 31, 23))	list(c(45, 38, 24))	list(c(45, 25))	list(c(45, 26))	list(c(45, 44, 27))	list(c(45, 38, 28))	list(c(45, 31, 57, 29))	list(c(45, 37, 30))	list(c(45, 31))	list(c(45, 31, 32))	list(c(45, 33))	list(c(45, 33, 34))	list(c(45, 38, 35))	list(c(45, 38, 36))	list(c(45, 37))	list(c(45, 38))	list(c(45, 39))	list(c(45, 37, 40))	list(c(45, 41))	list(c(45, 41, 42))	list(c(45, 43))	list(c(45, 44))	list()	list(c(45, 33, 46))	list(c(45, 31, 32, 47))	list(c(45, 31, 32, 48))	list(c(45, 38, 49))	list(c(45, 43, 50))
list(c(46, 53, 1))	list(c(46, 23, 2))	list(c(46, 21, 3))	list(c(46, 4))	list(c(46, 6, 5))	list(c(46, 6))	list(c(46, 21, 3, 7))	list(c(46, 21, 8))	list(c(46, 53, 9))	list(c(46, 33, 10))	list(c(46, 4, 11))	list(c(46, 12))	list(c(46, 53, 13))	list(c(46, 14))	list(c(46, 23, 15))	list(c(46, 4, 16))	list(c(46, 17))	list(c(46, 23, 18))	list(c(46, 53, 19))	list(c(46, 20))	list(c(46, 21))	list(c(46, 22))	list(c(46, 23))	list(c(46, 4, 24))	list(c(46, 23, 25))	list(c(46, 53, 26))	list(c(46, 27))	list(c(46, 33, 28))	list(c(46, 33, 29))	list(c(46, 6, 30))	list(c(46, 23, 31))	list(c(46, 33, 32))	list(c(46, 33))	list(c(46, 33, 34))	list(c(46, 23, 2, 35))	list(c(46, 33, 36))	list(c(46, 53, 37))	list(c(46, 58, 38))	list(c(46, 39))	list(c(46, 33, 34, 40))	list(c(46, 6, 42, 41))	list(c(46, 6, 42))	list(c(46, 23, 43))	list(c(46, 53, 44))	list(c(46, 33, 45))	list()	list(c(46, 33, 47))	list(c(46, 48))	list(c(46, 21, 49))	list(c(46, 50))
list(c(47, 50, 1))	list(c(47, 3, 2))	list(c(47, 3))	list(c(47, 33, 4))	list(c(47, 32, 10, 5))	list(c(47, 19, 6))	list(c(47, 7))	list(c(47, 56, 8))	list(c(47, 32, 30, 9))	list(c(47, 32, 10))	list(c(47, 32, 11))	list(c(47, 50, 12))	list(c(47, 56, 13))	list(c(47, 15, 14))	list(c(47, 15))	list(c(47, 59, 16))	list(c(47, 19, 17))	list(c(47, 32, 11, 18))	list(c(47, 19))	list(c(47, 50, 20))	list(c(47, 3, 21))	list(c(47, 19, 22))	list(c(47, 32, 31, 23))	list(c(47, 24))	list(c(47, 25))	list(c(47, 36, 26))	list(c(47, 32, 27))	list(c(47, 28))	list(c(47, 50, 29))	list(c(47, 32, 30))	list(c(47, 32, 31))	list(c(47, 32))	list(c(47, 33))	list(c(47, 33, 34))	list(c(47, 7, 35))	list(c(47, 36))	list(c(47, 32, 11, 37))	list(c(47, 38))	list(c(47, 39))	list(c(47, 36, 40))	list(c(47, 41))	list(c(47, 32, 30, 42))	list(c(47, 50, 43))	list(c(47, 3, 44))	list(c(47, 32, 31, 45))	list(c(47, 33, 46))	list()	list(c(47, 32, 48))	list(c(47, 32, 49))	list(c(47, 50))
list(c(48, 25, 1))	list(c(48, 51, 2))	list(c(48, 50, 3))	list(c(48, 11, 4))	list(c(48, 5))	list(c(48, 6))	list(c(48, 41, 7))	list(c(48, 51, 8))	list(c(48, 39, 9))	list(c(48, 32, 10))	list(c(48, 11))	list(c(48, 11, 12))	list(c(48, 51, 13))	list(c(48, 15, 14))	list(c(48, 15))	list(c(48, 11, 16))	list(c(48, 25, 17))	list(c(48, 39, 18))	list(c(48, 27, 19))	list(c(48, 20))	list(c(48, 46, 21))	list(c(48, 22))	list(c(48, 25, 23))	list(c(48, 11, 24))	list(c(48, 25))	list(c(48, 25, 26))	list(c(48, 27))	list(c(48, 11, 28))	list(c(48, 50, 29))	list(c(48, 32, 30))	list(c(48, 32, 31))	list(c(48, 32))	list(c(48, 32, 33))	list(c(48, 25, 34))	list(c(48, 52, 35))	list(c(48, 50, 36))	list(c(48, 11, 37))	list(c(48, 41, 38))	list(c(48, 39))	list(c(48, 40))	list(c(48, 41))	list(c(48, 41, 42))	list(c(48, 50, 43))	list(c(48, 27, 44))	list(c(48, 32, 31, 45))	list(c(48, 46))	list(c(48, 32, 47))	list()	list(c(48, 32, 49))	list(c(48, 50))
list(c(49, 31, 57, 1))	list(c(49, 2))	list(c(49, 3))	list(c(49, 21, 4))	list(c(49, 5))	list(c(49, 5, 6))	list(c(49, 35, 7))	list(c(49, 56, 8))	list(c(49, 9))	list(c(49, 10))	list(c(49, 37, 11))	list(c(49, 40, 12))	list(c(49, 13))	list(c(49, 13, 14))	list(c(49, 15))	list(c(49, 16))	list(c(49, 40, 17))	list(c(49, 37, 18))	list(c(49, 26, 19))	list(c(49, 31, 20))	list(c(49, 21))	list(c(49, 21, 22))	list(c(49, 31, 23))	list(c(49, 24))	list(c(49, 40, 25))	list(c(49, 26))	list(c(49, 26, 27))	list(c(49, 38, 28))	list(c(49, 29))	list(c(49, 30))	list(c(49, 31))	list(c(49, 32))	list(c(49, 32, 33))	list(c(49, 40, 34))	list(c(49, 35))	list(c(49, 36))	list(c(49, 37))	list(c(49, 38))	list(c(49, 37, 39))	list(c(49, 40))	list(c(49, 42, 41))	list(c(49, 42))	list(c(49, 13, 43))	list(c(49, 44))	list(c(49, 38, 45))	list(c(49, 21, 46))	list(c(49, 32, 47))	list(c(49, 32, 48))	list()	list(c(49, 50))
list(c(50, 1))	list(c(50, 3, 2))	list(c(50, 3))	list(c(50, 32, 33, 4))	list(c(50, 3, 2, 5))	list(c(50, 20, 6))	list(c(50, 3, 7))	list(c(50, 3, 8))	list(c(50, 32, 30, 9))	list(c(50, 32, 10))	list(c(50, 32, 11))	list(c(50, 12))	list(c(50, 3, 7, 13))	list(c(50, 3, 2, 14))	list(c(50, 47, 15))	list(c(50, 3, 16))	list(c(50, 12, 17))	list(c(50, 20, 18))	list(c(50, 47, 19))	list(c(50, 20))	list(c(50, 3, 21))	list(c(50, 48, 22))	list(c(50, 23))	list(c(50, 47, 24))	list(c(50, 25))	list(c(50, 36, 26))	list(c(50, 48, 27))	list(c(50, 3, 59, 28))	list(c(50, 29))	list(c(50, 32, 30))	list(c(50, 57, 31))	list(c(50, 32))	list(c(50, 32, 33))	list(c(50, 34))	list(c(50, 3, 35))	list(c(50, 36))	list(c(50, 32, 11, 37))	list(c(50, 57, 38))	list(c(50, 57, 39))	list(c(50, 36, 40))	list(c(50, 48, 41))	list(c(50, 42))	list(c(50, 43))	list(c(50, 3, 44))	list(c(50, 43, 45))	list(c(50, 46))	list(c(50, 47))	list(c(50, 48))	list(c(50, 49))	list()
list(c(51, 50, 1))	list(c(51, 2))	list(c(51, 59, 3))	list(c(51, 32, 33, 4))	list(c(51, 5))	list(c(51, 48, 6))	list(c(51, 52, 7))	list(c(51, 8))	list(c(51, 8, 9))	list(c(51, 32, 10))	list(c(51, 48, 11))	list(c(51, 52, 12))	list(c(51, 13))	list(c(51, 14))	list(c(51, 48, 15))	list(c(51, 59, 16))	list(c(51, 52, 12, 17))	list(c(51, 48, 39, 18))	list(c(51, 32, 19))	list(c(51, 48, 20))	list(c(51, 8, 21))	list(c(51, 48, 22))	list(c(51, 48, 25, 23))	list(c(51, 14, 24))	list(c(51, 48, 25))	list(c(51, 48, 25, 26))	list(c(51, 48, 27))	list(c(51, 59, 28))	list(c(51, 50, 29))	list(c(51, 32, 30))	list(c(51, 32, 31))	list(c(51, 32))	list(c(51, 32, 33))	list(c(51, 40, 34))	list(c(51, 52, 35))	list(c(51, 36))	list(c(51, 48, 11, 37))	list(c(51, 59, 28, 38))	list(c(51, 48, 39))	list(c(51, 40))	list(c(51, 48, 41))	list(c(51, 48, 41, 42))	list(c(51, 50, 43))	list(c(51, 44))	list(c(51, 45))	list(c(51, 48, 46))	list(c(51, 47))	list(c(51, 48))	list(c(51, 32, 49))	list(c(51, 50))
list(c(52, 53, 1))	list(c(52, 35, 2))	list(c(52, 7, 3))	list(c(52, 55, 4))	list(c(52, 35, 5))	list(c(52, 53, 6))	list(c(52, 7))	list(c(52, 12, 8))	list(c(52, 53, 9))	list(c(52, 10))	list(c(52, 12, 11))	list(c(52, 12))	list(c(52, 7, 13))	list(c(52, 28, 14))	list(c(52, 35, 15))	list(c(52, 16))	list(c(52, 12, 17))	list(c(52, 18))	list(c(52, 19))	list(c(52, 20))	list(c(52, 53, 46, 21))	list(c(52, 19, 22))	list(c(52, 23))	list(c(52, 12, 24))	list(c(52, 53, 25))	list(c(52, 55, 26))	list(c(52, 27))	list(c(52, 28))	list(c(52, 12, 29))	list(c(52, 28, 30))	list(c(52, 28, 31))	list(c(52, 51, 32))	list(c(52, 54, 33))	list(c(52, 54, 34))	list(c(52, 35))	list(c(52, 36))	list(c(52, 53, 37))	list(c(52, 35, 38))	list(c(52, 18, 39))	list(c(52, 12, 40))	list(c(52, 7, 41))	list(c(52, 7, 41, 42))	list(c(52, 55, 43))	list(c(52, 53, 44))	list(c(52, 45))	list(c(52, 53, 46))	list(c(52, 54, 50, 47))	list(c(52, 48))	list(c(52, 35, 49))	list(c(52, 54, 50))
list(c(53, 1))	list(c(53, 26, 2))	list(c(53, 59, 3))	list(c(53, 46, 4))	list(c(53, 13, 5))	list(c(53, 6))	list(c(53, 52, 7))	list(c(53, 8))	list(c(53, 9))	list(c(53, 10))	list(c(53, 37, 11))	list(c(53, 52, 12))	list(c(53, 13))	list(c(53, 13, 14))	list(c(53, 15))	list(c(53, 44, 16))	list(c(53, 19, 17))	list(c(53, 37, 18))	list(c(53, 19))	list(c(53, 46, 20))	list(c(53, 46, 21))	list(c(53, 19, 22))	list(c(53, 46, 23))	list(c(53, 37, 24))	list(c(53, 25))	list(c(53, 26))	list(c(53, 19, 27))	list(c(53, 28))	list(c(53, 52, 12, 29))	list(c(53, 9, 30))	list(c(53, 1, 57, 31))	list(c(53, 46, 33, 32))	list(c(53, 46, 33))	list(c(53, 46, 33, 34))	list(c(53, 52, 35))	list(c(53, 26, 36))	list(c(53, 37))	list(c(53, 19, 38))	list(c(53, 37, 39))	list(c(53, 25, 40))	list(c(53, 37, 41))	list(c(53, 6, 42))	list(c(53, 13, 43))	list(c(53, 44))	list(c(53, 45))	list(c(53, 46))	list(c(53, 47))	list(c(53, 52, 48))	list(c(53, 37, 49))	list(c(53, 1, 50))
list(c(54, 55, 1))	list(c(54, 52, 35, 2))	list(c(54, 50, 3))	list(c(54, 55, 4))	list(c(54, 5))	list(c(54, 27, 6))	list(c(54, 7))	list(c(54, 12, 8))	list(c(54, 7, 9))	list(c(54, 27, 10))	list(c(54, 12, 11))	list(c(54, 12))	list(c(54, 12, 13))	list(c(54, 12, 13, 14))	list(c(54, 27, 15))	list(c(54, 12, 17, 16))	list(c(54, 12, 17))	list(c(54, 18))	list(c(54, 19))	list(c(54, 20))	list(c(54, 49, 21))	list(c(54, 55, 4, 22))	list(c(54, 23))	list(c(54, 12, 24))	list(c(54, 34, 25))	list(c(54, 55, 26))	list(c(54, 27))	list(c(54, 28))	list(c(54, 12, 29))	list(c(54, 12, 11, 30))	list(c(54, 33, 31))	list(c(54, 33, 32))	list(c(54, 33))	list(c(54, 34))	list(c(54, 52, 35))	list(c(54, 55, 36))	list(c(54, 18, 37))	list(c(54, 28, 38))	list(c(54, 18, 39))	list(c(54, 40))	list(c(54, 7, 41))	list(c(54, 7, 41, 42))	list(c(54, 43))	list(c(54, 27, 44))	list(c(54, 33, 45))	list(c(54, 33, 46))	list(c(54, 50, 47))	list(c(54, 48))	list(c(54, 49))	list(c(54, 50))
list(c(55, 1))	list(c(55, 56, 2))	list(c(55, 54, 50, 3))	list(c(55, 4))	list(c(55, 5))	list(c(55, 4, 6))	list(c(55, 54, 7))	list(c(55, 56, 8))	list(c(55, 4, 9))	list(c(55, 56, 10))	list(c(55, 11))	list(c(55, 54, 12))	list(c(55, 56, 13))	list(c(55, 5, 14))	list(c(55, 18, 15))	list(c(55, 16))	list(c(55, 54, 12, 17))	list(c(55, 18))	list(c(55, 26, 19))	list(c(55, 20))	list(c(55, 4, 21))	list(c(55, 4, 22))	list(c(55, 4, 46, 23))	list(c(55, 36, 24))	list(c(55, 26, 25))	list(c(55, 26))	list(c(55, 54, 27))	list(c(55, 52, 28))	list(c(55, 54, 12, 29))	list(c(55, 4, 30))	list(c(55, 31))	list(c(55, 54, 33, 32))	list(c(55, 54, 33))	list(c(55, 54, 34))	list(c(55, 52, 35))	list(c(55, 36))	list(c(55, 18, 37))	list(c(55, 52, 35, 38))	list(c(55, 18, 39))	list(c(55, 40))	list(c(55, 18, 41))	list(c(55, 40, 42))	list(c(55, 43))	list(c(55, 16, 44))	list(c(55, 43, 45))	list(c(55, 4, 46))	list(c(55, 54, 50, 47))	list(c(55, 54, 48))	list(c(55, 54, 49))	list(c(55, 54, 50))
list(c(56, 1))	list(c(56, 2))	list(c(56, 2, 3))	list(c(56, 55, 4))	list(c(56, 5))	list(c(56, 5, 6))	list(c(56, 13, 7))	list(c(56, 8))	list(c(56, 8, 9))	list(c(56, 10))	list(c(56, 37, 11))	list(c(56, 8, 12))	list(c(56, 13))	list(c(56, 13, 14))	list(c(56, 13, 14, 15))	list(c(56, 10, 16))	list(c(56, 17))	list(c(56, 18))	list(c(56, 17, 19))	list(c(56, 20))	list(c(56, 2, 21))	list(c(56, 13, 22))	list(c(56, 2, 23))	list(c(56, 13, 14, 24))	list(c(56, 25))	list(c(56, 2, 26))	list(c(56, 10, 27))	list(c(56, 28))	list(c(56, 13, 29))	list(c(56, 30))	list(c(56, 49, 31))	list(c(56, 10, 32))	list(c(56, 34, 33))	list(c(56, 34))	list(c(56, 2, 35))	list(c(56, 10, 36))	list(c(56, 37))	list(c(56, 28, 38))	list(c(56, 13, 39))	list(c(56, 49, 40))	list(c(56, 2, 41))	list(c(56, 42))	list(c(56, 13, 43))	list(c(56, 10, 44))	list(c(56, 28, 38, 45))	list(c(56, 46))	list(c(56, 47))	list(c(56, 10, 32, 48))	list(c(56, 49))	list(c(56, 47, 50))
list(c(57, 1))	list(c(57, 23, 2))	list(c(57, 50, 3))	list(c(57, 4))	list(c(57, 1, 5))	list(c(57, 39, 6))	list(c(57, 1, 7))	list(c(57, 56, 8))	list(c(57, 39, 9))	list(c(57, 10))	list(c(57, 39, 37, 11))	list(c(57, 12))	list(c(57, 39, 13))	list(c(57, 39, 13, 14))	list(c(57, 23, 15))	list(c(57, 16))	list(c(57, 1, 19, 17))	list(c(57, 39, 18))	list(c(57, 1, 19))	list(c(57, 31, 20))	list(c(57, 1, 21))	list(c(57, 39, 22))	list(c(57, 23))	list(c(57, 39, 37, 24))	list(c(57, 1, 25))	list(c(57, 1, 25, 26))	list(c(57, 27))	list(c(57, 28))	list(c(57, 29))	list(c(57, 39, 30))	list(c(57, 31))	list(c(57, 31, 32))	list(c(57, 31, 33))	list(c(57, 40, 34))	list(c(57, 38, 35))	list(c(57, 50, 36))	list(c(57, 39, 37))	list(c(57, 38))	list(c(57, 39))	list(c(57, 40))	list(c(57, 39, 41))	list(c(57, 39, 42))	list(c(57, 39, 43))	list(c(57, 31, 45, 44))	list(c(57, 31, 45))	list(c(57, 23, 46))	list(c(57, 50, 47))	list(c(57, 50, 48))	list(c(57, 31, 49))	list(c(57, 50))
list(c(58, 21, 1))	list(c(58, 2))	list(c(58, 21, 3))	list(c(58, 22, 4))	list(c(58, 5))	list(c(58, 5, 6))	list(c(58, 22, 13, 7))	list(c(58, 8))	list(c(58, 37, 9))	list(c(58, 32, 10))	list(c(58, 11))	list(c(58, 11, 12))	list(c(58, 22, 13))	list(c(58, 14))	list(c(58, 15))	list(c(58, 11, 16))	list(c(58, 22, 17))	list(c(58, 11, 18))	list(c(58, 22, 19))	list(c(58, 20))	list(c(58, 21))	list(c(58, 22))	list(c(58, 46, 23))	list(c(58, 11, 24))	list(c(58, 26, 25))	list(c(58, 26))	list(c(58, 11, 27))	list(c(58, 28))	list(c(58, 11, 30, 29))	list(c(58, 11, 30))	list(c(58, 32, 31))	list(c(58, 32))	list(c(58, 33))	list(c(58, 33, 34))	list(c(58, 35))	list(c(58, 36))	list(c(58, 37))	list(c(58, 38))	list(c(58, 22, 39))	list(c(58, 40))	list(c(58, 37, 41))	list(c(58, 42))	list(c(58, 43))	list(c(58, 22, 44))	list(c(58, 38, 45))	list(c(58, 46))	list(c(58, 32, 47))	list(c(58, 48))	list(c(58, 21, 49))	list(c(58, 32, 50))
list(c(59, 1))	list(c(59, 3, 2))	list(c(59, 3))	list(c(59, 16, 4))	list(c(59, 3, 2, 5))	list(c(59, 16, 6))	list(c(59, 3, 7))	list(c(59, 3, 8))	list(c(59, 53, 9))	list(c(59, 16, 10))	list(c(59, 11))	list(c(59, 11, 12))	list(c(59, 3, 7, 13))	list(c(59, 28, 14))	list(c(59, 16, 15))	list(c(59, 16))	list(c(59, 16, 17))	list(c(59, 18))	list(c(59, 19))	list(c(59, 20))	list(c(59, 3, 21))	list(c(59, 19, 22))	list(c(59, 20, 23))	list(c(59, 11, 24))	list(c(59, 26, 25))	list(c(59, 26))	list(c(59, 27))	list(c(59, 28))	list(c(59, 3, 50, 29))	list(c(59, 11, 30))	list(c(59, 28, 31))	list(c(59, 47, 32))	list(c(59, 28, 33))	list(c(59, 34))	list(c(59, 35))	list(c(59, 47, 36))	list(c(59, 11, 37))	list(c(59, 28, 38))	list(c(59, 42, 39))	list(c(59, 28, 40))	list(c(59, 41))	list(c(59, 42))	list(c(59, 3, 50, 43))	list(c(59, 44))	list(c(59, 28, 38, 45))	list(c(59, 53, 46))	list(c(59, 47))	list(c(59, 51, 48))	list(c(59, 3, 49))	list(c(59, 3, 50))
[truncated: 9 more columns]
