# Supplementary material for: The Experience of Sexual Stigma and the Increased Risk of Attempted Suicide in Young Brazilian People from Low Socioeconomic Group
Source: Front Psychol. 2017 Feb 22;8:192. doi: 10.3389/fpsyg.2017.00192 (PMC5319990; doi:10.3389/fpsyg.2017.00192)
Supplement: Data Sheet 3 — Shortest Paths, experience of sexual stigma, 2012–2012: sph12.csv. [file DataSheet3.CSV]

Gen	Sc1	Sc2	Sc3	Sc4	Sc5	Sc6	Ag1	Ag2	Ag3	Ag4	Ag5	Cm1	Cm2	Cm3	Cm4	Cm5	Pr1	Pr2	Pr4	Pr5	Pr6	Pr7	Pr8	Pr9	Pr10	NLE1	NLE2	NLE3	NLE4	NLE5	NLE6	NLE7	NLE8	NLE9	NLE10	NLE11	NLE12	NLE13	CPF1	CPF2	CPF3	CPF4	CPF5	CPF6	PSS1	NSS1	NSS2	PSS2	NSS3
list()	list(c(1, 14, 2))	list(c(1, 57, 3))	list(c(1, 15, 4))	list(c(1, 5))	list(c(1, 12, 6))	list(c(1, 12, 17, 7))	list(c(1, 14, 13, 8))	list(c(1, 14, 9))	list(c(1, 14, 9, 10))	list(c(1, 12, 11))	list(c(1, 12))	list(c(1, 14, 13))	list(c(1, 14))	list(c(1, 15))	list(c(1, 16))	list(c(1, 12, 17))	list(c(1, 12, 18))	list(c(1, 58, 19))	list(c(1, 20))	list(c(1, 12, 21))	list(c(1, 14, 22))	list(c(1, 12, 23))	list(c(1, 14, 24))	list(c(1, 12, 25))	list(c(1, 36, 26))	list(c(1, 27))	list(c(1, 12, 28))	list(c(1, 14, 9, 29))	list(c(1, 30))	list(c(1, 57, 31))	list(c(1, 12, 35, 32))	list(c(1, 33))	list(c(1, 34))	list(c(1, 12, 35))	list(c(1, 36))	list(c(1, 14, 37))	list(c(1, 5, 38))	list(c(1, 36, 39))	list(c(1, 12, 21, 40))	list(c(1, 15, 41))	list(c(1, 42))	list(c(1, 16, 43))	list(c(1, 44))	list(c(1, 15, 45))	list(c(1, 58, 46))	list(c(1, 5, 47))	list(c(1, 12, 50, 48))	list(c(1, 14, 49))	list(c(1, 12, 50))
list(c(2, 14, 1))	list()	list(c(2, 3))	list(c(2, 16, 4))	list(c(2, 5))	list(c(2, 8, 6))	list(c(2, 11, 7))	list(c(2, 8))	list(c(2, 14, 9))	list(c(2, 3, 10))	list(c(2, 11))	list(c(2, 11, 12))	list(c(2, 13))	list(c(2, 14))	list(c(2, 16, 15))	list(c(2, 16))	list(c(2, 16, 17))	list(c(2, 11, 18))	list(c(2, 3, 19))	list(c(2, 16, 20))	list(c(2, 11, 12, 21))	list(c(2, 37, 22))	list(c(2, 11, 23))	list(c(2, 24))	list(c(2, 8, 25))	list(c(2, 36, 26))	list(c(2, 27))	list(c(2, 11, 12, 28))	list(c(2, 11, 29))	list(c(2, 8, 30))	list(c(2, 16, 31))	list(c(2, 37, 32))	list(c(2, 16, 33))	list(c(2, 36, 34))	list(c(2, 11, 35))	list(c(2, 36))	list(c(2, 37))	list(c(2, 24, 38))	list(c(2, 16, 39))	list(c(2, 16, 40))	list(c(2, 41))	list(c(2, 16, 42))	list(c(2, 16, 43))	list(c(2, 44))	list(c(2, 16, 15, 45))	list(c(2, 59, 46))	list(c(2, 47))	list(c(2, 3, 48))	list(c(2, 14, 49))	list(c(2, 37, 50))
list(c(3, 57, 1))	list(c(3, 2))	list()	list(c(3, 4))	list(c(3, 5))	list(c(3, 8, 6))	list(c(3, 11, 7))	list(c(3, 8))	list(c(3, 9))	list(c(3, 10))	list(c(3, 11))	list(c(3, 12))	list(c(3, 2, 13))	list(c(3, 2, 14))	list(c(3, 2, 16, 15))	list(c(3, 2, 16))	list(c(3, 57, 51, 17))	list(c(3, 10, 18))	list(c(3, 19))	list(c(3, 2, 16, 20))	list(c(3, 54, 21))	list(c(3, 2, 37, 22))	list(c(3, 54, 23))	list(c(3, 2, 24))	list(c(3, 8, 25))	list(c(3, 2, 36, 26))	list(c(3, 2, 27))	list(c(3, 57, 28))	list(c(3, 9, 29))	list(c(3, 53, 30))	list(c(3, 57, 31))	list(c(3, 2, 37, 32))	list(c(3, 2, 16, 33))	list(c(3, 8, 34))	list(c(3, 11, 35))	list(c(3, 2, 36))	list(c(3, 2, 37))	list(c(3, 5, 38))	list(c(3, 2, 16, 39))	list(c(3, 2, 16, 40))	list(c(3, 2, 41))	list(c(3, 2, 16, 42))	list(c(3, 2, 16, 43))	list(c(3, 2, 44))	list(c(3, 5, 45))	list(c(3, 59, 46))	list(c(3, 2, 47))	list(c(3, 48))	list(c(3, 57, 49))	list(c(3, 57, 51, 50))
list(c(4, 15, 1))	list(c(4, 16, 2))	list(c(4, 3))	list()	list(c(4, 15, 5))	list(c(4, 6))	list(c(4, 32, 7))	list(c(4, 8))	list(c(4, 6, 9))	list(c(4, 6, 10))	list(c(4, 11))	list(c(4, 6, 12))	list(c(4, 13))	list(c(4, 16, 14))	list(c(4, 15))	list(c(4, 16))	list(c(4, 32, 17))	list(c(4, 32, 18))	list(c(4, 19))	list(c(4, 20))	list(c(4, 6, 21))	list(c(4, 23, 22))	list(c(4, 23))	list(c(4, 39, 24))	list(c(4, 8, 25))	list(c(4, 32, 26))	list(c(4, 11, 27))	list(c(4, 39, 28))	list(c(4, 32, 29))	list(c(4, 32, 30))	list(c(4, 57, 31))	list(c(4, 32))	list(c(4, 32, 33))	list(c(4, 39, 34))	list(c(4, 32, 35))	list(c(4, 39, 36))	list(c(4, 37))	list(c(4, 39, 38))	list(c(4, 39))	list(c(4, 40))	list(c(4, 41))	list(c(4, 16, 42))	list(c(4, 16, 43))	list(c(4, 6, 44))	list(c(4, 15, 45))	list(c(4, 19, 46))	list(c(4, 16, 47))	list(c(4, 39, 38, 48))	list(c(4, 57, 49))	list(c(4, 32, 17, 50))
list(c(5, 1))	list(c(5, 2))	list(c(5, 3))	list(c(5, 15, 4))	list()	list(c(5, 12, 6))	list(c(5, 17, 7))	list(c(5, 47, 8))	list(c(5, 9))	list(c(5, 9, 10))	list(c(5, 12, 11))	list(c(5, 12))	list(c(5, 13))	list(c(5, 1, 14))	list(c(5, 15))	list(c(5, 2, 16))	list(c(5, 17))	list(c(5, 12, 18))	list(c(5, 19))	list(c(5, 58, 20))	list(c(5, 21))	list(c(5, 21, 22))	list(c(5, 54, 23))	list(c(5, 38, 24))	list(c(5, 12, 25))	list(c(5, 45, 26))	list(c(5, 12, 11, 27))	list(c(5, 12, 28))	list(c(5, 46, 29))	list(c(5, 38, 30))	list(c(5, 15, 31))	list(c(5, 38, 32))	list(c(5, 15, 33))	list(c(5, 46, 34))	list(c(5, 12, 35))	list(c(5, 1, 36))	list(c(5, 15, 37))	list(c(5, 38))	list(c(5, 38, 39))	list(c(5, 40))	list(c(5, 15, 41))	list(c(5, 42))	list(c(5, 45, 26, 43))	list(c(5, 15, 44))	list(c(5, 45))	list(c(5, 46))	list(c(5, 47))	list(c(5, 47, 48))	list(c(5, 12, 49))	list(c(5, 17, 50))
list(c(6, 12, 1))	list(c(6, 8, 2))	list(c(6, 8, 3))	list(c(6, 4))	list(c(6, 12, 5))	list()	list(c(6, 32, 7))	list(c(6, 8))	list(c(6, 9))	list(c(6, 10))	list(c(6, 11))	list(c(6, 12))	list(c(6, 13))	list(c(6, 13, 14))	list(c(6, 4, 15))	list(c(6, 4, 16))	list(c(6, 17))	list(c(6, 10, 18))	list(c(6, 4, 19))	list(c(6, 4, 20))	list(c(6, 21))	list(c(6, 22))	list(c(6, 4, 23))	list(c(6, 38, 24))	list(c(6, 8, 25))	list(c(6, 26))	list(c(6, 11, 27))	list(c(6, 12, 28))	list(c(6, 8, 29))	list(c(6, 32, 30))	list(c(6, 57, 31))	list(c(6, 32))	list(c(6, 33))	list(c(6, 8, 34))	list(c(6, 12, 35))	list(c(6, 4, 39, 36))	list(c(6, 37))	list(c(6, 38))	list(c(6, 4, 39))	list(c(6, 4, 40))	list(c(6, 4, 41))	list(c(6, 38, 42))	list(c(6, 8, 43))	list(c(6, 44))	list(c(6, 44, 45))	list(c(6, 38, 46))	list(c(6, 8, 47))	list(c(6, 38, 48))	list(c(6, 12, 49))	list(c(6, 12, 50))
list(c(7, 17, 12, 1))	list(c(7, 11, 2))	list(c(7, 11, 3))	list(c(7, 32, 4))	list(c(7, 17, 5))	list(c(7, 32, 6))	list()	list(c(7, 13, 8))	list(c(7, 10, 9))	list(c(7, 10))	list(c(7, 11))	list(c(7, 17, 12))	list(c(7, 13))	list(c(7, 13, 14))	list(c(7, 33, 15))	list(c(7, 17, 16))	list(c(7, 17))	list(c(7, 32, 18))	list(c(7, 32, 19))	list(c(7, 21, 20))	list(c(7, 21))	list(c(7, 33, 22))	list(c(7, 32, 23))	list(c(7, 32, 23, 24))	list(c(7, 17, 12, 25))	list(c(7, 26))	list(c(7, 11, 27))	list(c(7, 17, 12, 28))	list(c(7, 32, 29))	list(c(7, 32, 30))	list(c(7, 31))	list(c(7, 32))	list(c(7, 33))	list(c(7, 17, 34))	list(c(7, 32, 35))	list(c(7, 26, 36))	list(c(7, 17, 37))	list(c(7, 32, 38))	list(c(7, 17, 39))	list(c(7, 32, 40))	list(c(7, 41))	list(c(7, 41, 42))	list(c(7, 43))	list(c(7, 17, 44))	list(c(7, 26, 45))	list(c(7, 17, 46))	list(c(7, 17, 47))	list(c(7, 17, 50, 48))	list(c(7, 17, 51, 49))	list(c(7, 17, 50))
list(c(8, 13, 14, 1))	list(c(8, 2))	list(c(8, 3))	list(c(8, 4))	list(c(8, 47, 5))	list(c(8, 6))	list(c(8, 13, 7))	list()	list(c(8, 9))	list(c(8, 10))	list(c(8, 10, 56, 11))	list(c(8, 6, 12))	list(c(8, 13))	list(c(8, 13, 14))	list(c(8, 4, 15))	list(c(8, 2, 16))	list(c(8, 47, 17))	list(c(8, 10, 18))	list(c(8, 20, 19))	list(c(8, 20))	list(c(8, 6, 21))	list(c(8, 30, 22))	list(c(8, 4, 23))	list(c(8, 10, 56, 24))	list(c(8, 25))	list(c(8, 13, 26))	list(c(8, 10, 56, 11, 27))	list(c(8, 43, 28))	list(c(8, 29))	list(c(8, 30))	list(c(8, 31))	list(c(8, 30, 32))	list(c(8, 13, 33))	list(c(8, 34))	list(c(8, 30, 35))	list(c(8, 2, 36))	list(c(8, 6, 37))	list(c(8, 30, 38))	list(c(8, 4, 39))	list(c(8, 41, 40))	list(c(8, 41))	list(c(8, 41, 42))	list(c(8, 43))	list(c(8, 6, 44))	list(c(8, 49, 45))	list(c(8, 34, 46))	list(c(8, 47))	list(c(8, 47, 48))	list(c(8, 49))	list(c(8, 47, 17, 50))
list(c(9, 14, 1))	list(c(9, 14, 2))	list(c(9, 3))	list(c(9, 6, 4))	list(c(9, 5))	list(c(9, 6))	list(c(9, 10, 7))	list(c(9, 8))	list()	list(c(9, 10))	list(c(9, 10, 56, 11))	list(c(9, 14, 1, 12))	list(c(9, 14, 13))	list(c(9, 14))	list(c(9, 10, 56, 15))	list(c(9, 14, 16))	list(c(9, 32, 17))	list(c(9, 10, 18))	list(c(9, 32, 19))	list(c(9, 20))	list(c(9, 21))	list(c(9, 33, 22))	list(c(9, 54, 23))	list(c(9, 24))	list(c(9, 8, 25))	list(c(9, 52, 26))	list(c(9, 27))	list(c(9, 52, 55, 28))	list(c(9, 29))	list(c(9, 52, 30))	list(c(9, 33, 31))	list(c(9, 32))	list(c(9, 33))	list(c(9, 10, 56, 34))	list(c(9, 32, 35))	list(c(9, 14, 36))	list(c(9, 14, 37))	list(c(9, 52, 38))	list(c(9, 52, 39))	list(c(9, 40))	list(c(9, 52, 41))	list(c(9, 52, 41, 42))	list(c(9, 52, 43))	list(c(9, 44))	list(c(9, 52, 26, 45))	list(c(9, 52, 46))	list(c(9, 47))	list(c(9, 10, 48))	list(c(9, 52, 49))	list(c(9, 50))
list(c(10, 9, 14, 1))	list(c(10, 3, 2))	list(c(10, 3))	list(c(10, 6, 4))	list(c(10, 9, 5))	list(c(10, 6))	list(c(10, 7))	list(c(10, 8))	list(c(10, 9))	list()	list(c(10, 56, 11))	list(c(10, 56, 11, 12))	list(c(10, 13))	list(c(10, 9, 14))	list(c(10, 56, 15))	list(c(10, 56, 11, 16))	list(c(10, 7, 17))	list(c(10, 18))	list(c(10, 18, 19))	list(c(10, 8, 20))	list(c(10, 18, 21))	list(c(10, 9, 33, 22))	list(c(10, 18, 23))	list(c(10, 56, 24))	list(c(10, 8, 25))	list(c(10, 26))	list(c(10, 56, 11, 27))	list(c(10, 56, 11, 12, 28))	list(c(10, 9, 29))	list(c(10, 30))	list(c(10, 57, 31))	list(c(10, 9, 32))	list(c(10, 9, 33))	list(c(10, 56, 34))	list(c(10, 56, 35))	list(c(10, 36))	list(c(10, 9, 14, 37))	list(c(10, 56, 38))	list(c(10, 18, 39))	list(c(10, 9, 40))	list(c(10, 56, 41))	list(c(10, 56, 41, 42))	list(c(10, 43))	list(c(10, 44))	list(c(10, 56, 45))	list(c(10, 56, 46))	list(c(10, 8, 47))	list(c(10, 48))	list(c(10, 9, 52, 49))	list(c(10, 9, 50))
list(c(11, 12, 1))	list(c(11, 2))	list(c(11, 3))	list(c(11, 4))	list(c(11, 12, 5))	list(c(11, 6))	list(c(11, 7))	list(c(11, 56, 10, 8))	list(c(11, 56, 10, 9))	list(c(11, 56, 10))	list()	list(c(11, 12))	list(c(11, 56, 13))	list(c(11, 12, 1, 14))	list(c(11, 15))	list(c(11, 16))	list(c(11, 12, 17))	list(c(11, 18))	list(c(11, 58, 19))	list(c(11, 58, 20))	list(c(11, 12, 21))	list(c(11, 23, 22))	list(c(11, 23))	list(c(11, 56, 24))	list(c(11, 12, 25))	list(c(11, 36, 26))	list(c(11, 27))	list(c(11, 12, 28))	list(c(11, 29))	list(c(11, 35, 30))	list(c(11, 12, 31))	list(c(11, 35, 32))	list(c(11, 23, 33))	list(c(11, 56, 34))	list(c(11, 35))	list(c(11, 36))	list(c(11, 12, 37))	list(c(11, 56, 38))	list(c(11, 39))	list(c(11, 40))	list(c(11, 56, 41))	list(c(11, 56, 41, 42))	list(c(11, 43))	list(c(11, 2, 44))	list(c(11, 56, 45))	list(c(11, 56, 46))	list(c(11, 16, 47))	list(c(11, 48))	list(c(11, 12, 49))	list(c(11, 12, 50))
list(c(12, 1))	list(c(12, 11, 2))	list(c(12, 3))	list(c(12, 6, 4))	list(c(12, 5))	list(c(12, 6))	list(c(12, 17, 7))	list(c(12, 6, 8))	list(c(12, 1, 14, 9))	list(c(12, 11, 56, 10))	list(c(12, 11))	list()	list(c(12, 1, 14, 13))	list(c(12, 1, 14))	list(c(12, 15))	list(c(12, 35, 16))	list(c(12, 17))	list(c(12, 18))	list(c(12, 18, 19))	list(c(12, 21, 20))	list(c(12, 21))	list(c(12, 21, 22))	list(c(12, 23))	list(c(12, 23, 24))	list(c(12, 25))	list(c(12, 45, 26))	list(c(12, 11, 27))	list(c(12, 28))	list(c(12, 11, 29))	list(c(12, 35, 30))	list(c(12, 31))	list(c(12, 35, 32))	list(c(12, 21, 33))	list(c(12, 17, 34))	list(c(12, 35))	list(c(12, 1, 36))	list(c(12, 37))	list(c(12, 21, 38))	list(c(12, 17, 39))	list(c(12, 21, 40))	list(c(12, 11, 56, 41))	list(c(12, 11, 56, 41, 42))	list(c(12, 11, 43))	list(c(12, 6, 44))	list(c(12, 45))	list(c(12, 11, 56, 46))	list(c(12, 17, 47))	list(c(12, 50, 48))	list(c(12, 49))	list(c(12, 50))
list(c(13, 14, 1))	list(c(13, 2))	list(c(13, 2, 3))	list(c(13, 4))	list(c(13, 5))	list(c(13, 6))	list(c(13, 7))	list(c(13, 8))	list(c(13, 14, 9))	list(c(13, 10))	list(c(13, 56, 11))	list(c(13, 14, 1, 12))	list()	list(c(13, 14))	list(c(13, 37, 15))	list(c(13, 14, 16))	list(c(13, 37, 17))	list(c(13, 18))	list(c(13, 18, 19))	list(c(13, 14, 1, 20))	list(c(13, 33, 21))	list(c(13, 33, 22))	list(c(13, 33, 23))	list(c(13, 56, 24))	list(c(13, 25))	list(c(13, 26))	list(c(13, 56, 11, 27))	list(c(13, 26, 28))	list(c(13, 14, 9, 29))	list(c(13, 49, 30))	list(c(13, 31))	list(c(13, 33, 32))	list(c(13, 33))	list(c(13, 34))	list(c(13, 56, 35))	list(c(13, 14, 36))	list(c(13, 37))	list(c(13, 39, 38))	list(c(13, 39))	list(c(13, 26, 40))	list(c(13, 43, 41))	list(c(13, 43, 41, 42))	list(c(13, 43))	list(c(13, 6, 44))	list(c(13, 26, 45))	list(c(13, 56, 46))	list(c(13, 47))	list(c(13, 26, 48))	list(c(13, 49))	list(c(13, 37, 50))
list(c(14, 1))	list(c(14, 2))	list(c(14, 2, 3))	list(c(14, 16, 4))	list(c(14, 1, 5))	list(c(14, 13, 6))	list(c(14, 13, 7))	list(c(14, 13, 8))	list(c(14, 9))	list(c(14, 9, 10))	list(c(14, 1, 12, 11))	list(c(14, 1, 12))	list(c(14, 13))	list()	list(c(14, 1, 15))	list(c(14, 16))	list(c(14, 37, 17))	list(c(14, 13, 18))	list(c(14, 58, 19))	list(c(14, 1, 20))	list(c(14, 1, 12, 21))	list(c(14, 22))	list(c(14, 22, 23))	list(c(14, 24))	list(c(14, 25))	list(c(14, 36, 26))	list(c(14, 1, 27))	list(c(14, 1, 12, 28))	list(c(14, 9, 29))	list(c(14, 49, 30))	list(c(14, 1, 57, 31))	list(c(14, 37, 32))	list(c(14, 13, 33))	list(c(14, 36, 34))	list(c(14, 1, 12, 35))	list(c(14, 36))	list(c(14, 37))	list(c(14, 52, 38))	list(c(14, 36, 39))	list(c(14, 36, 26, 40))	list(c(14, 52, 41))	list(c(14, 16, 42))	list(c(14, 52, 43))	list(c(14, 1, 44))	list(c(14, 1, 15, 45))	list(c(14, 52, 46))	list(c(14, 16, 47))	list(c(14, 36, 26, 48))	list(c(14, 49))	list(c(14, 37, 50))
list(c(15, 1))	list(c(15, 16, 2))	list(c(15, 16, 2, 3))	list(c(15, 4))	list(c(15, 5))	list(c(15, 4, 6))	list(c(15, 33, 7))	list(c(15, 4, 8))	list(c(15, 56, 10, 9))	list(c(15, 56, 10))	list(c(15, 11))	list(c(15, 12))	list(c(15, 37, 13))	list(c(15, 1, 14))	list()	list(c(15, 16))	list(c(15, 37, 17))	list(c(15, 18))	list(c(15, 58, 19))	list(c(15, 20))	list(c(15, 33, 21))	list(c(15, 33, 22))	list(c(15, 33, 23))	list(c(15, 56, 24))	list(c(15, 37, 25))	list(c(15, 26))	list(c(15, 11, 27))	list(c(15, 12, 28))	list(c(15, 56, 29))	list(c(15, 33, 22, 30))	list(c(15, 31))	list(c(15, 33, 32))	list(c(15, 33))	list(c(15, 56, 34))	list(c(15, 45, 35))	list(c(15, 26, 36))	list(c(15, 37))	list(c(15, 38))	list(c(15, 4, 39))	list(c(15, 26, 40))	list(c(15, 41))	list(c(15, 41, 42))	list(c(15, 26, 43))	list(c(15, 44))	list(c(15, 45))	list(c(15, 45, 46))	list(c(15, 5, 47))	list(c(15, 26, 48))	list(c(15, 45, 49))	list(c(15, 37, 50))
list(c(16, 1))	list(c(16, 2))	list(c(16, 2, 3))	list(c(16, 4))	list(c(16, 2, 5))	list(c(16, 4, 6))	list(c(16, 17, 7))	list(c(16, 2, 8))	list(c(16, 14, 9))	list(c(16, 11, 56, 10))	list(c(16, 11))	list(c(16, 35, 12))	list(c(16, 14, 13))	list(c(16, 14))	list(c(16, 15))	list()	list(c(16, 17))	list(c(16, 11, 18))	list(c(16, 20, 19))	list(c(16, 20))	list(c(16, 20, 21))	list(c(16, 22))	list(c(16, 33, 23))	list(c(16, 24))	list(c(16, 47, 25))	list(c(16, 15, 26))	list(c(16, 11, 27))	list(c(16, 39, 28))	list(c(16, 11, 29))	list(c(16, 22, 30))	list(c(16, 31))	list(c(16, 4, 32))	list(c(16, 33))	list(c(16, 34))	list(c(16, 35))	list(c(16, 2, 36))	list(c(16, 2, 37))	list(c(16, 39, 38))	list(c(16, 39))	list(c(16, 40))	list(c(16, 43, 41))	list(c(16, 42))	list(c(16, 43))	list(c(16, 2, 44))	list(c(16, 15, 45))	list(c(16, 31, 46))	list(c(16, 47))	list(c(16, 47, 48))	list(c(16, 14, 49))	list(c(16, 17, 50))
list(c(17, 12, 1))	list(c(17, 16, 2))	list(c(17, 51, 57, 3))	list(c(17, 32, 4))	list(c(17, 5))	list(c(17, 6))	list(c(17, 7))	list(c(17, 47, 8))	list(c(17, 32, 9))	list(c(17, 7, 10))	list(c(17, 12, 11))	list(c(17, 12))	list(c(17, 37, 13))	list(c(17, 37, 14))	list(c(17, 37, 15))	list(c(17, 16))	list()	list(c(17, 12, 18))	list(c(17, 19))	list(c(17, 12, 21, 20))	list(c(17, 12, 21))	list(c(17, 37, 22))	list(c(17, 32, 23))	list(c(17, 39, 24))	list(c(17, 12, 25))	list(c(17, 32, 26))	list(c(17, 12, 11, 27))	list(c(17, 12, 28))	list(c(17, 32, 29))	list(c(17, 30))	list(c(17, 12, 31))	list(c(17, 32))	list(c(17, 32, 33))	list(c(17, 34))	list(c(17, 12, 35))	list(c(17, 39, 36))	list(c(17, 37))	list(c(17, 39, 38))	list(c(17, 39))	list(c(17, 32, 40))	list(c(17, 7, 41))	list(c(17, 32, 42))	list(c(17, 16, 43))	list(c(17, 44))	list(c(17, 12, 45))	list(c(17, 46))	list(c(17, 47))	list(c(17, 50, 48))	list(c(17, 51, 49))	list(c(17, 50))
list(c(18, 12, 1))	list(c(18, 11, 2))	list(c(18, 10, 3))	list(c(18, 32, 4))	list(c(18, 12, 5))	list(c(18, 10, 6))	list(c(18, 32, 7))	list(c(18, 10, 8))	list(c(18, 10, 9))	list(c(18, 10))	list(c(18, 11))	list(c(18, 12))	list(c(18, 13))	list(c(18, 13, 14))	list(c(18, 15))	list(c(18, 11, 16))	list(c(18, 12, 17))	list()	list(c(18, 19))	list(c(18, 21, 20))	list(c(18, 21))	list(c(18, 21, 22))	list(c(18, 23))	list(c(18, 23, 24))	list(c(18, 12, 25))	list(c(18, 53, 26))	list(c(18, 27))	list(c(18, 12, 28))	list(c(18, 56, 29))	list(c(18, 30))	list(c(18, 31))	list(c(18, 32))	list(c(18, 23, 33))	list(c(18, 56, 34))	list(c(18, 11, 35))	list(c(18, 11, 36))	list(c(18, 12, 37))	list(c(18, 39, 38))	list(c(18, 39))	list(c(18, 21, 40))	list(c(18, 56, 41))	list(c(18, 42))	list(c(18, 11, 43))	list(c(18, 10, 44))	list(c(18, 56, 45))	list(c(18, 59, 46))	list(c(18, 30, 47))	list(c(18, 53, 48))	list(c(18, 12, 49))	list(c(18, 12, 50))
list(c(19, 58, 1))	list(c(19, 3, 2))	list(c(19, 3))	list(c(19, 4))	list(c(19, 5))	list(c(19, 4, 6))	list(c(19, 32, 7))	list(c(19, 20, 8))	list(c(19, 32, 9))	list(c(19, 18, 10))	list(c(19, 58, 11))	list(c(19, 18, 12))	list(c(19, 18, 13))	list(c(19, 58, 14))	list(c(19, 58, 15))	list(c(19, 20, 16))	list(c(19, 17))	list(c(19, 18))	list()	list(c(19, 20))	list(c(19, 20, 21))	list(c(19, 22))	list(c(19, 32, 23))	list(c(19, 38, 24))	list(c(19, 59, 25))	list(c(19, 45, 26))	list(c(19, 38, 27))	list(c(19, 38, 28))	list(c(19, 46, 29))	list(c(19, 38, 30))	list(c(19, 46, 31))	list(c(19, 32))	list(c(19, 32, 33))	list(c(19, 46, 34))	list(c(19, 32, 35))	list(c(19, 46, 36))	list(c(19, 32, 37))	list(c(19, 38))	list(c(19, 38, 39))	list(c(19, 46, 40))	list(c(19, 38, 41))	list(c(19, 38, 42))	list(c(19, 45, 26, 43))	list(c(19, 45, 44))	list(c(19, 45))	list(c(19, 46))	list(c(19, 38, 47))	list(c(19, 38, 48))	list(c(19, 45, 49))	list(c(19, 38, 48, 50))
list(c(20, 1))	list(c(20, 16, 2))	list(c(20, 16, 2, 3))	list(c(20, 4))	list(c(20, 58, 5))	list(c(20, 4, 6))	list(c(20, 21, 7))	list(c(20, 8))	list(c(20, 9))	list(c(20, 8, 10))	list(c(20, 58, 11))	list(c(20, 21, 12))	list(c(20, 1, 14, 13))	list(c(20, 1, 14))	list(c(20, 15))	list(c(20, 16))	list(c(20, 21, 12, 17))	list(c(20, 21, 18))	list(c(20, 19))	list()	list(c(20, 21))	list(c(20, 22))	list(c(20, 22, 23))	list(c(20, 22, 23, 24))	list(c(20, 21, 12, 25))	list(c(20, 26))	list(c(20, 58, 11, 27))	list(c(20, 21, 12, 28))	list(c(20, 29))	list(c(20, 22, 30))	list(c(20, 31))	list(c(20, 4, 32))	list(c(20, 33))	list(c(20, 34))	list(c(20, 35))	list(c(20, 1, 36))	list(c(20, 22, 37))	list(c(20, 19, 38))	list(c(20, 58, 39))	list(c(20, 40))	list(c(20, 40, 41))	list(c(20, 16, 42))	list(c(20, 16, 43))	list(c(20, 44))	list(c(20, 15, 45))	list(c(20, 19, 46))	list(c(20, 16, 47))	list(c(20, 19, 38, 48))	list(c(20, 21, 12, 49))	list(c(20, 21, 12, 50))
list(c(21, 12, 1))	list(c(21, 12, 11, 2))	list(c(21, 54, 3))	list(c(21, 6, 4))	list(c(21, 5))	list(c(21, 6))	list(c(21, 7))	list(c(21, 6, 8))	list(c(21, 9))	list(c(21, 18, 10))	list(c(21, 12, 11))	list(c(21, 12))	list(c(21, 33, 13))	list(c(21, 12, 1, 14))	list(c(21, 33, 15))	list(c(21, 20, 16))	list(c(21, 12, 17))	list(c(21, 18))	list(c(21, 20, 19))	list(c(21, 20))	list()	list(c(21, 22))	list(c(21, 22, 23))	list(c(21, 22, 23, 24))	list(c(21, 12, 25))	list(c(21, 54, 55, 26))	list(c(21, 12, 11, 27))	list(c(21, 12, 28))	list(c(21, 9, 29))	list(c(21, 30))	list(c(21, 12, 31))	list(c(21, 32))	list(c(21, 33))	list(c(21, 12, 17, 34))	list(c(21, 12, 35))	list(c(21, 12, 1, 36))	list(c(21, 12, 37))	list(c(21, 38))	list(c(21, 38, 39))	list(c(21, 40))	list(c(21, 40, 41))	list(c(21, 54, 42))	list(c(21, 12, 11, 43))	list(c(21, 6, 44))	list(c(21, 12, 45))	list(c(21, 46))	list(c(21, 12, 17, 47))	list(c(21, 38, 48))	list(c(21, 12, 49))	list(c(21, 12, 50))
list(c(22, 14, 1))	list(c(22, 37, 2))	list(c(22, 37, 2, 3))	list(c(22, 23, 4))	list(c(22, 21, 5))	list(c(22, 6))	list(c(22, 33, 7))	list(c(22, 30, 8))	list(c(22, 33, 9))	list(c(22, 33, 9, 10))	list(c(22, 23, 11))	list(c(22, 21, 12))	list(c(22, 33, 13))	list(c(22, 14))	list(c(22, 33, 15))	list(c(22, 16))	list(c(22, 37, 17))	list(c(22, 21, 18))	list(c(22, 19))	list(c(22, 20))	list(c(22, 21))	list()	list(c(22, 23))	list(c(22, 23, 24))	list(c(22, 25))	list(c(22, 26))	list(c(22, 23, 27))	list(c(22, 21, 12, 28))	list(c(22, 30, 29))	list(c(22, 30))	list(c(22, 31))	list(c(22, 32))	list(c(22, 33))	list(c(22, 34))	list(c(22, 21, 12, 35))	list(c(22, 33, 36))	list(c(22, 37))	list(c(22, 30, 38))	list(c(22, 23, 39))	list(c(22, 33, 40))	list(c(22, 56, 41))	list(c(22, 23, 42))	list(c(22, 16, 43))	list(c(22, 44))	list(c(22, 33, 15, 45))	list(c(22, 23, 46))	list(c(22, 30, 47))	list(c(22, 30, 38, 48))	list(c(22, 30, 49))	list(c(22, 37, 50))
list(c(23, 12, 1))	list(c(23, 11, 2))	list(c(23, 54, 3))	list(c(23, 4))	list(c(23, 54, 5))	list(c(23, 4, 6))	list(c(23, 32, 7))	list(c(23, 4, 8))	list(c(23, 54, 9))	list(c(23, 18, 10))	list(c(23, 11))	list(c(23, 12))	list(c(23, 33, 13))	list(c(23, 22, 14))	list(c(23, 33, 15))	list(c(23, 33, 16))	list(c(23, 32, 17))	list(c(23, 18))	list(c(23, 32, 19))	list(c(23, 22, 20))	list(c(23, 22, 21))	list(c(23, 22))	list()	list(c(23, 24))	list(c(23, 22, 25))	list(c(23, 32, 26))	list(c(23, 27))	list(c(23, 54, 28))	list(c(23, 24, 29))	list(c(23, 22, 30))	list(c(23, 33, 31))	list(c(23, 32))	list(c(23, 33))	list(c(23, 46, 34))	list(c(23, 32, 35))	list(c(23, 39, 36))	list(c(23, 22, 37))	list(c(23, 24, 38))	list(c(23, 39))	list(c(23, 32, 40))	list(c(23, 42, 41))	list(c(23, 42))	list(c(23, 11, 43))	list(c(23, 22, 44))	list(c(23, 45))	list(c(23, 46))	list(c(23, 22, 30, 47))	list(c(23, 24, 38, 48))	list(c(23, 54, 55, 49))	list(c(23, 32, 17, 50))
list(c(24, 14, 1))	list(c(24, 2))	list(c(24, 2, 3))	list(c(24, 39, 4))	list(c(24, 38, 5))	list(c(24, 38, 6))	list(c(24, 23, 32, 7))	list(c(24, 56, 10, 8))	list(c(24, 9))	list(c(24, 56, 10))	list(c(24, 56, 11))	list(c(24, 23, 12))	list(c(24, 56, 13))	list(c(24, 14))	list(c(24, 56, 15))	list(c(24, 16))	list(c(24, 39, 17))	list(c(24, 23, 18))	list(c(24, 38, 19))	list(c(24, 23, 22, 20))	list(c(24, 23, 22, 21))	list(c(24, 23, 22))	list(c(24, 23))	list()	list(c(24, 25))	list(c(24, 38, 55, 26))	list(c(24, 23, 27))	list(c(24, 38, 28))	list(c(24, 29))	list(c(24, 38, 30))	list(c(24, 38, 46, 31))	list(c(24, 23, 32))	list(c(24, 23, 33))	list(c(24, 39, 34))	list(c(24, 56, 35))	list(c(24, 39, 36))	list(c(24, 23, 22, 37))	list(c(24, 38))	list(c(24, 39))	list(c(24, 23, 32, 40))	list(c(24, 56, 41))	list(c(24, 38, 42))	list(c(24, 56, 41, 43))	list(c(24, 39, 44))	list(c(24, 56, 45))	list(c(24, 38, 46))	list(c(24, 38, 47))	list(c(24, 38, 48))	list(c(24, 38, 55, 49))	list(c(24, 39, 17, 50))
list(c(25, 12, 1))	list(c(25, 8, 2))	list(c(25, 8, 3))	list(c(25, 8, 4))	list(c(25, 12, 5))	list(c(25, 8, 6))	list(c(25, 12, 17, 7))	list(c(25, 8))	list(c(25, 8, 9))	list(c(25, 8, 10))	list(c(25, 12, 11))	list(c(25, 12))	list(c(25, 13))	list(c(25, 14))	list(c(25, 37, 15))	list(c(25, 47, 16))	list(c(25, 12, 17))	list(c(25, 12, 18))	list(c(25, 59, 19))	list(c(25, 12, 21, 20))	list(c(25, 12, 21))	list(c(25, 22))	list(c(25, 22, 23))	list(c(25, 24))	list()	list(c(25, 59, 26))	list(c(25, 12, 11, 27))	list(c(25, 12, 28))	list(c(25, 8, 29))	list(c(25, 8, 30))	list(c(25, 12, 31))	list(c(25, 37, 32))	list(c(25, 22, 33))	list(c(25, 8, 34))	list(c(25, 12, 35))	list(c(25, 12, 1, 36))	list(c(25, 37))	list(c(25, 47, 38))	list(c(25, 24, 39))	list(c(25, 12, 21, 40))	list(c(25, 8, 41))	list(c(25, 47, 38, 42))	list(c(25, 8, 43))	list(c(25, 8, 6, 44))	list(c(25, 12, 45))	list(c(25, 59, 46))	list(c(25, 47))	list(c(25, 47, 48))	list(c(25, 12, 49))	list(c(25, 12, 50))
list(c(26, 36, 1))	list(c(26, 36, 2))	list(c(26, 36, 2, 3))	list(c(26, 32, 4))	list(c(26, 45, 5))	list(c(26, 6))	list(c(26, 7))	list(c(26, 13, 8))	list(c(26, 52, 9))	list(c(26, 10))	list(c(26, 36, 11))	list(c(26, 45, 12))	list(c(26, 13))	list(c(26, 36, 14))	list(c(26, 15))	list(c(26, 15, 16))	list(c(26, 32, 17))	list(c(26, 53, 18))	list(c(26, 45, 19))	list(c(26, 20))	list(c(26, 55, 54, 21))	list(c(26, 22))	list(c(26, 32, 23))	list(c(26, 55, 38, 24))	list(c(26, 59, 25))	list()	list(c(26, 36, 11, 27))	list(c(26, 28))	list(c(26, 46, 29))	list(c(26, 52, 30))	list(c(26, 45, 31))	list(c(26, 32))	list(c(26, 15, 33))	list(c(26, 36, 34))	list(c(26, 45, 35))	list(c(26, 36))	list(c(26, 37))	list(c(26, 55, 38))	list(c(26, 36, 39))	list(c(26, 40))	list(c(26, 43, 41))	list(c(26, 43, 41, 42))	list(c(26, 43))	list(c(26, 45, 44))	list(c(26, 45))	list(c(26, 46))	list(c(26, 47))	list(c(26, 48))	list(c(26, 52, 49))	list(c(26, 48, 50))
list(c(27, 1))	list(c(27, 2))	list(c(27, 2, 3))	list(c(27, 11, 4))	list(c(27, 11, 12, 5))	list(c(27, 11, 6))	list(c(27, 11, 7))	list(c(27, 11, 56, 10, 8))	list(c(27, 9))	list(c(27, 11, 56, 10))	list(c(27, 11))	list(c(27, 11, 12))	list(c(27, 11, 56, 13))	list(c(27, 1, 14))	list(c(27, 11, 15))	list(c(27, 11, 16))	list(c(27, 11, 12, 17))	list(c(27, 18))	list(c(27, 38, 19))	list(c(27, 11, 58, 20))	list(c(27, 11, 12, 21))	list(c(27, 23, 22))	list(c(27, 23))	list(c(27, 23, 24))	list(c(27, 11, 12, 25))	list(c(27, 11, 36, 26))	list()	list(c(27, 28))	list(c(27, 29))	list(c(27, 38, 30))	list(c(27, 57, 31))	list(c(27, 32))	list(c(27, 23, 33))	list(c(27, 11, 56, 34))	list(c(27, 11, 35))	list(c(27, 11, 36))	list(c(27, 11, 12, 37))	list(c(27, 38))	list(c(27, 11, 39))	list(c(27, 40))	list(c(27, 11, 56, 41))	list(c(27, 11, 56, 41, 42))	list(c(27, 11, 43))	list(c(27, 2, 44))	list(c(27, 11, 56, 45))	list(c(27, 11, 56, 46))	list(c(27, 38, 47))	list(c(27, 38, 48))	list(c(27, 11, 12, 49))	list(c(27, 11, 12, 50))
list(c(28, 12, 1))	list(c(28, 12, 11, 2))	list(c(28, 57, 3))	list(c(28, 39, 4))	list(c(28, 12, 5))	list(c(28, 12, 6))	list(c(28, 12, 17, 7))	list(c(28, 43, 8))	list(c(28, 55, 52, 9))	list(c(28, 12, 11, 56, 10))	list(c(28, 12, 11))	list(c(28, 12))	list(c(28, 26, 13))	list(c(28, 12, 1, 14))	list(c(28, 12, 15))	list(c(28, 39, 16))	list(c(28, 12, 17))	list(c(28, 12, 18))	list(c(28, 38, 19))	list(c(28, 12, 21, 20))	list(c(28, 12, 21))	list(c(28, 12, 21, 22))	list(c(28, 54, 23))	list(c(28, 38, 24))	list(c(28, 12, 25))	list(c(28, 26))	list(c(28, 27))	list()	list(c(28, 38, 29))	list(c(28, 38, 30))	list(c(28, 31))	list(c(28, 38, 32))	list(c(28, 33))	list(c(28, 39, 34))	list(c(28, 12, 35))	list(c(28, 39, 36))	list(c(28, 37))	list(c(28, 38))	list(c(28, 39))	list(c(28, 55, 40))	list(c(28, 41))	list(c(28, 41, 42))	list(c(28, 43))	list(c(28, 39, 44))	list(c(28, 26, 45))	list(c(28, 38, 46))	list(c(28, 38, 47))	list(c(28, 38, 48))	list(c(28, 49))	list(c(28, 12, 50))
list(c(29, 9, 14, 1))	list(c(29, 11, 2))	list(c(29, 9, 3))	list(c(29, 32, 4))	list(c(29, 46, 5))	list(c(29, 8, 6))	list(c(29, 32, 7))	list(c(29, 8))	list(c(29, 9))	list(c(29, 9, 10))	list(c(29, 11))	list(c(29, 11, 12))	list(c(29, 9, 14, 13))	list(c(29, 9, 14))	list(c(29, 56, 15))	list(c(29, 11, 16))	list(c(29, 32, 17))	list(c(29, 56, 18))	list(c(29, 46, 19))	list(c(29, 20))	list(c(29, 9, 21))	list(c(29, 30, 22))	list(c(29, 24, 23))	list(c(29, 24))	list(c(29, 8, 25))	list(c(29, 46, 26))	list(c(29, 27))	list(c(29, 38, 28))	list()	list(c(29, 30))	list(c(29, 46, 31))	list(c(29, 32))	list(c(29, 9, 33))	list(c(29, 34))	list(c(29, 56, 35))	list(c(29, 46, 36))	list(c(29, 32, 37))	list(c(29, 38))	list(c(29, 38, 39))	list(c(29, 46, 40))	list(c(29, 56, 41))	list(c(29, 38, 42))	list(c(29, 8, 43))	list(c(29, 9, 44))	list(c(29, 46, 45))	list(c(29, 46))	list(c(29, 38, 47))	list(c(29, 38, 48))	list(c(29, 30, 49))	list(c(29, 38, 48, 50))
list(c(30, 1))	list(c(30, 8, 2))	list(c(30, 53, 3))	list(c(30, 32, 4))	list(c(30, 38, 5))	list(c(30, 32, 6))	list(c(30, 32, 7))	list(c(30, 8))	list(c(30, 52, 9))	list(c(30, 10))	list(c(30, 35, 11))	list(c(30, 35, 12))	list(c(30, 49, 13))	list(c(30, 49, 14))	list(c(30, 22, 33, 15))	list(c(30, 22, 16))	list(c(30, 17))	list(c(30, 18))	list(c(30, 38, 19))	list(c(30, 22, 20))	list(c(30, 21))	list(c(30, 22))	list(c(30, 22, 23))	list(c(30, 38, 24))	list(c(30, 8, 25))	list(c(30, 52, 26))	list(c(30, 38, 27))	list(c(30, 38, 28))	list(c(30, 29))	list()	list(c(30, 31))	list(c(30, 32))	list(c(30, 22, 33))	list(c(30, 49, 34))	list(c(30, 35))	list(c(30, 38, 39, 36))	list(c(30, 22, 37))	list(c(30, 38))	list(c(30, 38, 39))	list(c(30, 32, 40))	list(c(30, 52, 41))	list(c(30, 38, 42))	list(c(30, 52, 43))	list(c(30, 22, 44))	list(c(30, 45))	list(c(30, 38, 46))	list(c(30, 47))	list(c(30, 38, 48))	list(c(30, 49))	list(c(30, 50))
list(c(31, 57, 1))	list(c(31, 16, 2))	list(c(31, 57, 3))	list(c(31, 57, 4))	list(c(31, 15, 5))	list(c(31, 57, 6))	list(c(31, 7))	list(c(31, 8))	list(c(31, 33, 9))	list(c(31, 57, 10))	list(c(31, 12, 11))	list(c(31, 12))	list(c(31, 13))	list(c(31, 57, 1, 14))	list(c(31, 15))	list(c(31, 16))	list(c(31, 12, 17))	list(c(31, 18))	list(c(31, 46, 19))	list(c(31, 20))	list(c(31, 12, 21))	list(c(31, 22))	list(c(31, 33, 23))	list(c(31, 46, 38, 24))	list(c(31, 12, 25))	list(c(31, 45, 26))	list(c(31, 57, 27))	list(c(31, 28))	list(c(31, 46, 29))	list(c(31, 30))	list()	list(c(31, 32))	list(c(31, 33))	list(c(31, 46, 34))	list(c(31, 12, 35))	list(c(31, 46, 36))	list(c(31, 12, 37))	list(c(31, 46, 38))	list(c(31, 46, 38, 39))	list(c(31, 46, 40))	list(c(31, 41))	list(c(31, 42))	list(c(31, 43))	list(c(31, 15, 44))	list(c(31, 45))	list(c(31, 46))	list(c(31, 57, 47))	list(c(31, 46, 38, 48))	list(c(31, 49))	list(c(31, 12, 50))
list(c(32, 35, 12, 1))	list(c(32, 37, 2))	list(c(32, 37, 2, 3))	list(c(32, 4))	list(c(32, 38, 5))	list(c(32, 6))	list(c(32, 7))	list(c(32, 30, 8))	list(c(32, 9))	list(c(32, 9, 10))	list(c(32, 35, 11))	list(c(32, 35, 12))	list(c(32, 33, 13))	list(c(32, 37, 14))	list(c(32, 33, 15))	list(c(32, 4, 16))	list(c(32, 17))	list(c(32, 18))	list(c(32, 19))	list(c(32, 4, 20))	list(c(32, 21))	list(c(32, 22))	list(c(32, 23))	list(c(32, 23, 24))	list(c(32, 37, 25))	list(c(32, 26))	list(c(32, 27))	list(c(32, 38, 28))	list(c(32, 29))	list(c(32, 30))	list(c(32, 31))	list()	list(c(32, 33))	list(c(32, 17, 34))	list(c(32, 35))	list(c(32, 26, 36))	list(c(32, 37))	list(c(32, 38))	list(c(32, 4, 39))	list(c(32, 40))	list(c(32, 42, 41))	list(c(32, 42))	list(c(32, 26, 43))	list(c(32, 6, 44))	list(c(32, 35, 45))	list(c(32, 19, 46))	list(c(32, 30, 47))	list(c(32, 38, 48))	list(c(32, 30, 49))	list(c(32, 17, 50))
list(c(33, 1))	list(c(33, 16, 2))	list(c(33, 16, 2, 3))	list(c(33, 32, 4))	list(c(33, 15, 5))	list(c(33, 6))	list(c(33, 7))	list(c(33, 13, 8))	list(c(33, 9))	list(c(33, 9, 10))	list(c(33, 23, 11))	list(c(33, 21, 12))	list(c(33, 13))	list(c(33, 13, 14))	list(c(33, 15))	list(c(33, 16))	list(c(33, 32, 17))	list(c(33, 23, 18))	list(c(33, 32, 19))	list(c(33, 20))	list(c(33, 21))	list(c(33, 22))	list(c(33, 23))	list(c(33, 23, 24))	list(c(33, 22, 25))	list(c(33, 15, 26))	list(c(33, 23, 27))	list(c(33, 28))	list(c(33, 9, 29))	list(c(33, 22, 30))	list(c(33, 31))	list(c(33, 32))	list()	list(c(33, 34))	list(c(33, 32, 35))	list(c(33, 36))	list(c(33, 37))	list(c(33, 32, 38))	list(c(33, 23, 39))	list(c(33, 40))	list(c(33, 15, 41))	list(c(33, 32, 42))	list(c(33, 16, 43))	list(c(33, 15, 44))	list(c(33, 15, 45))	list(c(33, 59, 46))	list(c(33, 16, 47))	list(c(33, 32, 38, 48))	list(c(33, 13, 49))	list(c(33, 32, 17, 50))
list(c(34, 1))	list(c(34, 36, 2))	list(c(34, 8, 3))	list(c(34, 39, 4))	list(c(34, 46, 5))	list(c(34, 8, 6))	list(c(34, 17, 7))	list(c(34, 8))	list(c(34, 56, 10, 9))	list(c(34, 56, 10))	list(c(34, 56, 11))	list(c(34, 17, 12))	list(c(34, 13))	list(c(34, 36, 14))	list(c(34, 56, 15))	list(c(34, 16))	list(c(34, 17))	list(c(34, 56, 18))	list(c(34, 46, 19))	list(c(34, 20))	list(c(34, 17, 12, 21))	list(c(34, 22))	list(c(34, 46, 23))	list(c(34, 39, 24))	list(c(34, 8, 25))	list(c(34, 36, 26))	list(c(34, 56, 11, 27))	list(c(34, 39, 28))	list(c(34, 29))	list(c(34, 49, 30))	list(c(34, 46, 31))	list(c(34, 17, 32))	list(c(34, 33))	list()	list(c(34, 56, 35))	list(c(34, 36))	list(c(34, 17, 37))	list(c(34, 39, 38))	list(c(34, 39))	list(c(34, 40))	list(c(34, 56, 41))	list(c(34, 56, 41, 42))	list(c(34, 36, 26, 43))	list(c(34, 17, 44))	list(c(34, 46, 45))	list(c(34, 46))	list(c(34, 47))	list(c(34, 17, 50, 48))	list(c(34, 49))	list(c(34, 17, 50))
list(c(35, 12, 1))	list(c(35, 11, 2))	list(c(35, 11, 3))	list(c(35, 32, 4))	list(c(35, 12, 5))	list(c(35, 12, 6))	list(c(35, 32, 7))	list(c(35, 30, 8))	list(c(35, 32, 9))	list(c(35, 56, 10))	list(c(35, 11))	list(c(35, 12))	list(c(35, 56, 13))	list(c(35, 12, 1, 14))	list(c(35, 45, 15))	list(c(35, 16))	list(c(35, 12, 17))	list(c(35, 11, 18))	list(c(35, 32, 19))	list(c(35, 20))	list(c(35, 12, 21))	list(c(35, 12, 21, 22))	list(c(35, 32, 23))	list(c(35, 56, 24))	list(c(35, 12, 25))	list(c(35, 45, 26))	list(c(35, 11, 27))	list(c(35, 12, 28))	list(c(35, 56, 29))	list(c(35, 30))	list(c(35, 12, 31))	list(c(35, 32))	list(c(35, 32, 33))	list(c(35, 56, 34))	list()	list(c(35, 36))	list(c(35, 12, 37))	list(c(35, 32, 38))	list(c(35, 39))	list(c(35, 32, 40))	list(c(35, 56, 41))	list(c(35, 32, 42))	list(c(35, 11, 43))	list(c(35, 45, 44))	list(c(35, 45))	list(c(35, 45, 46))	list(c(35, 16, 47))	list(c(35, 12, 50, 48))	list(c(35, 12, 49))	list(c(35, 12, 50))
list(c(36, 1))	list(c(36, 2))	list(c(36, 2, 3))	list(c(36, 39, 4))	list(c(36, 1, 5))	list(c(36, 39, 4, 6))	list(c(36, 26, 7))	list(c(36, 2, 8))	list(c(36, 14, 9))	list(c(36, 10))	list(c(36, 11))	list(c(36, 1, 12))	list(c(36, 14, 13))	list(c(36, 14))	list(c(36, 26, 15))	list(c(36, 2, 16))	list(c(36, 39, 17))	list(c(36, 11, 18))	list(c(36, 46, 19))	list(c(36, 1, 20))	list(c(36, 1, 12, 21))	list(c(36, 33, 22))	list(c(36, 39, 23))	list(c(36, 39, 24))	list(c(36, 1, 12, 25))	list(c(36, 26))	list(c(36, 11, 27))	list(c(36, 39, 28))	list(c(36, 46, 29))	list(c(36, 39, 38, 30))	list(c(36, 46, 31))	list(c(36, 26, 32))	list(c(36, 33))	list(c(36, 34))	list(c(36, 35))	list()	list(c(36, 14, 37))	list(c(36, 39, 38))	list(c(36, 39))	list(c(36, 26, 40))	list(c(36, 26, 43, 41))	list(c(36, 26, 43, 41, 42))	list(c(36, 26, 43))	list(c(36, 1, 44))	list(c(36, 26, 45))	list(c(36, 46))	list(c(36, 39, 38, 47))	list(c(36, 26, 48))	list(c(36, 14, 49))	list(c(36, 39, 17, 50))
list(c(37, 14, 1))	list(c(37, 2))	list(c(37, 2, 3))	list(c(37, 4))	list(c(37, 15, 5))	list(c(37, 6))	list(c(37, 17, 7))	list(c(37, 6, 8))	list(c(37, 14, 9))	list(c(37, 14, 9, 10))	list(c(37, 12, 11))	list(c(37, 12))	list(c(37, 13))	list(c(37, 14))	list(c(37, 15))	list(c(37, 2, 16))	list(c(37, 17))	list(c(37, 12, 18))	list(c(37, 32, 19))	list(c(37, 22, 20))	list(c(37, 12, 21))	list(c(37, 22))	list(c(37, 22, 23))	list(c(37, 22, 23, 24))	list(c(37, 25))	list(c(37, 26))	list(c(37, 12, 11, 27))	list(c(37, 28))	list(c(37, 32, 29))	list(c(37, 22, 30))	list(c(37, 12, 31))	list(c(37, 32))	list(c(37, 33))	list(c(37, 17, 34))	list(c(37, 12, 35))	list(c(37, 14, 36))	list()	list(c(37, 32, 38))	list(c(37, 17, 39))	list(c(37, 32, 40))	list(c(37, 52, 41))	list(c(37, 32, 42))	list(c(37, 26, 43))	list(c(37, 6, 44))	list(c(37, 15, 45))	list(c(37, 52, 46))	list(c(37, 17, 47))	list(c(37, 50, 48))	list(c(37, 14, 49))	list(c(37, 50))
list(c(38, 5, 1))	list(c(38, 24, 2))	list(c(38, 5, 3))	list(c(38, 39, 4))	list(c(38, 5))	list(c(38, 6))	list(c(38, 32, 7))	list(c(38, 30, 8))	list(c(38, 52, 9))	list(c(38, 56, 10))	list(c(38, 56, 11))	list(c(38, 21, 12))	list(c(38, 39, 13))	list(c(38, 52, 14))	list(c(38, 15))	list(c(38, 39, 16))	list(c(38, 39, 17))	list(c(38, 39, 18))	list(c(38, 19))	list(c(38, 19, 20))	list(c(38, 21))	list(c(38, 30, 22))	list(c(38, 24, 23))	list(c(38, 24))	list(c(38, 47, 25))	list(c(38, 55, 26))	list(c(38, 27))	list(c(38, 28))	list(c(38, 29))	list(c(38, 30))	list(c(38, 46, 31))	list(c(38, 32))	list(c(38, 32, 33))	list(c(38, 39, 34))	list(c(38, 32, 35))	list(c(38, 39, 36))	list(c(38, 32, 37))	list()	list(c(38, 39))	list(c(38, 55, 40))	list(c(38, 41))	list(c(38, 42))	list(c(38, 41, 43))	list(c(38, 39, 44))	list(c(38, 46, 45))	list(c(38, 46))	list(c(38, 47))	list(c(38, 48))	list(c(38, 55, 49))	list(c(38, 48, 50))
list(c(39, 36, 1))	list(c(39, 16, 2))	list(c(39, 16, 2, 3))	list(c(39, 4))	list(c(39, 38, 5))	list(c(39, 4, 6))	list(c(39, 17, 7))	list(c(39, 4, 8))	list(c(39, 52, 9))	list(c(39, 18, 10))	list(c(39, 11))	list(c(39, 17, 12))	list(c(39, 13))	list(c(39, 36, 14))	list(c(39, 4, 15))	list(c(39, 16))	list(c(39, 17))	list(c(39, 18))	list(c(39, 38, 19))	list(c(39, 58, 20))	list(c(39, 38, 21))	list(c(39, 23, 22))	list(c(39, 23))	list(c(39, 24))	list(c(39, 24, 25))	list(c(39, 36, 26))	list(c(39, 11, 27))	list(c(39, 28))	list(c(39, 38, 29))	list(c(39, 38, 30))	list(c(39, 38, 46, 31))	list(c(39, 4, 32))	list(c(39, 23, 33))	list(c(39, 34))	list(c(39, 35))	list(c(39, 36))	list(c(39, 17, 37))	list(c(39, 38))	list()	list(c(39, 4, 40))	list(c(39, 38, 41))	list(c(39, 38, 42))	list(c(39, 36, 26, 43))	list(c(39, 44))	list(c(39, 36, 26, 45))	list(c(39, 38, 46))	list(c(39, 38, 47))	list(c(39, 38, 48))	list(c(39, 52, 49))	list(c(39, 17, 50))
list(c(40, 21, 12, 1))	list(c(40, 16, 2))	list(c(40, 16, 2, 3))	list(c(40, 4))	list(c(40, 5))	list(c(40, 4, 6))	list(c(40, 32, 7))	list(c(40, 41, 8))	list(c(40, 9))	list(c(40, 9, 10))	list(c(40, 11))	list(c(40, 21, 12))	list(c(40, 26, 13))	list(c(40, 26, 36, 14))	list(c(40, 26, 15))	list(c(40, 16))	list(c(40, 32, 17))	list(c(40, 21, 18))	list(c(40, 46, 19))	list(c(40, 20))	list(c(40, 21))	list(c(40, 33, 22))	list(c(40, 32, 23))	list(c(40, 32, 23, 24))	list(c(40, 21, 12, 25))	list(c(40, 26))	list(c(40, 27))	list(c(40, 55, 28))	list(c(40, 46, 29))	list(c(40, 32, 30))	list(c(40, 46, 31))	list(c(40, 32))	list(c(40, 33))	list(c(40, 34))	list(c(40, 32, 35))	list(c(40, 26, 36))	list(c(40, 32, 37))	list(c(40, 55, 38))	list(c(40, 4, 39))	list()	list(c(40, 41))	list(c(40, 41, 42))	list(c(40, 41, 43))	list(c(40, 9, 44))	list(c(40, 26, 45))	list(c(40, 46))	list(c(40, 48, 47))	list(c(40, 48))	list(c(40, 55, 49))	list(c(40, 48, 50))
list(c(41, 15, 1))	list(c(41, 2))	list(c(41, 2, 3))	list(c(41, 4))	list(c(41, 15, 5))	list(c(41, 4, 6))	list(c(41, 7))	list(c(41, 8))	list(c(41, 52, 9))	list(c(41, 56, 10))	list(c(41, 56, 11))	list(c(41, 56, 11, 12))	list(c(41, 43, 13))	list(c(41, 52, 14))	list(c(41, 15))	list(c(41, 43, 16))	list(c(41, 7, 17))	list(c(41, 56, 18))	list(c(41, 38, 19))	list(c(41, 40, 20))	list(c(41, 40, 21))	list(c(41, 56, 22))	list(c(41, 42, 23))	list(c(41, 56, 24))	list(c(41, 8, 25))	list(c(41, 43, 26))	list(c(41, 56, 11, 27))	list(c(41, 28))	list(c(41, 56, 29))	list(c(41, 52, 30))	list(c(41, 31))	list(c(41, 42, 32))	list(c(41, 15, 33))	list(c(41, 56, 34))	list(c(41, 56, 35))	list(c(41, 43, 26, 36))	list(c(41, 52, 37))	list(c(41, 38))	list(c(41, 38, 39))	list(c(41, 40))	list()	list(c(41, 42))	list(c(41, 43))	list(c(41, 43, 44))	list(c(41, 43, 26, 45))	list(c(41, 56, 46))	list(c(41, 38, 47))	list(c(41, 42, 48))	list(c(41, 52, 49))	list(c(41, 42, 48, 50))
list(c(42, 1))	list(c(42, 16, 2))	list(c(42, 16, 2, 3))	list(c(42, 16, 4))	list(c(42, 5))	list(c(42, 38, 6))	list(c(42, 41, 7))	list(c(42, 41, 8))	list(c(42, 41, 52, 9))	list(c(42, 41, 56, 10))	list(c(42, 41, 56, 11))	list(c(42, 41, 56, 11, 12))	list(c(42, 41, 43, 13))	list(c(42, 16, 14))	list(c(42, 41, 15))	list(c(42, 16))	list(c(42, 32, 17))	list(c(42, 18))	list(c(42, 38, 19))	list(c(42, 16, 20))	list(c(42, 54, 21))	list(c(42, 23, 22))	list(c(42, 23))	list(c(42, 38, 24))	list(c(42, 38, 47, 25))	list(c(42, 41, 43, 26))	list(c(42, 41, 56, 11, 27))	list(c(42, 41, 28))	list(c(42, 38, 29))	list(c(42, 38, 30))	list(c(42, 31))	list(c(42, 32))	list(c(42, 32, 33))	list(c(42, 41, 56, 34))	list(c(42, 32, 35))	list(c(42, 41, 43, 26, 36))	list(c(42, 32, 37))	list(c(42, 38))	list(c(42, 38, 39))	list(c(42, 41, 40))	list(c(42, 41))	list()	list(c(42, 41, 43))	list(c(42, 44))	list(c(42, 45))	list(c(42, 38, 46))	list(c(42, 38, 47))	list(c(42, 48))	list(c(42, 41, 52, 49))	list(c(42, 48, 50))
list(c(43, 16, 1))	list(c(43, 16, 2))	list(c(43, 16, 2, 3))	list(c(43, 16, 4))	list(c(43, 26, 45, 5))	list(c(43, 8, 6))	list(c(43, 7))	list(c(43, 8))	list(c(43, 52, 9))	list(c(43, 10))	list(c(43, 11))	list(c(43, 11, 12))	list(c(43, 13))	list(c(43, 52, 14))	list(c(43, 26, 15))	list(c(43, 16))	list(c(43, 16, 17))	list(c(43, 11, 18))	list(c(43, 26, 45, 19))	list(c(43, 16, 20))	list(c(43, 11, 12, 21))	list(c(43, 16, 22))	list(c(43, 11, 23))	list(c(43, 41, 56, 24))	list(c(43, 8, 25))	list(c(43, 26))	list(c(43, 11, 27))	list(c(43, 28))	list(c(43, 8, 29))	list(c(43, 52, 30))	list(c(43, 31))	list(c(43, 26, 32))	list(c(43, 16, 33))	list(c(43, 26, 36, 34))	list(c(43, 11, 35))	list(c(43, 26, 36))	list(c(43, 26, 37))	list(c(43, 41, 38))	list(c(43, 26, 36, 39))	list(c(43, 41, 40))	list(c(43, 41))	list(c(43, 41, 42))	list()	list(c(43, 44))	list(c(43, 26, 45))	list(c(43, 52, 46))	list(c(43, 16, 47))	list(c(43, 26, 48))	list(c(43, 52, 49))	list(c(43, 26, 48, 50))
list(c(44, 1))	list(c(44, 2))	list(c(44, 2, 3))	list(c(44, 6, 4))	list(c(44, 15, 5))	list(c(44, 6))	list(c(44, 17, 7))	list(c(44, 6, 8))	list(c(44, 9))	list(c(44, 10))	list(c(44, 2, 11))	list(c(44, 6, 12))	list(c(44, 6, 13))	list(c(44, 1, 14))	list(c(44, 15))	list(c(44, 2, 16))	list(c(44, 17))	list(c(44, 10, 18))	list(c(44, 45, 19))	list(c(44, 20))	list(c(44, 6, 21))	list(c(44, 22))	list(c(44, 22, 23))	list(c(44, 39, 24))	list(c(44, 6, 8, 25))	list(c(44, 45, 26))	list(c(44, 2, 27))	list(c(44, 39, 28))	list(c(44, 9, 29))	list(c(44, 22, 30))	list(c(44, 15, 31))	list(c(44, 6, 32))	list(c(44, 15, 33))	list(c(44, 17, 34))	list(c(44, 45, 35))	list(c(44, 1, 36))	list(c(44, 6, 37))	list(c(44, 39, 38))	list(c(44, 39))	list(c(44, 9, 40))	list(c(44, 43, 41))	list(c(44, 42))	list(c(44, 43))	list()	list(c(44, 45))	list(c(44, 45, 46))	list(c(44, 17, 47))	list(c(44, 48))	list(c(44, 45, 49))	list(c(44, 17, 50))
list(c(45, 15, 1))	list(c(45, 15, 16, 2))	list(c(45, 5, 3))	list(c(45, 15, 4))	list(c(45, 5))	list(c(45, 44, 6))	list(c(45, 26, 7))	list(c(45, 49, 8))	list(c(45, 26, 52, 9))	list(c(45, 56, 10))	list(c(45, 56, 11))	list(c(45, 12))	list(c(45, 26, 13))	list(c(45, 15, 1, 14))	list(c(45, 15))	list(c(45, 15, 16))	list(c(45, 12, 17))	list(c(45, 56, 18))	list(c(45, 19))	list(c(45, 15, 20))	list(c(45, 12, 21))	list(c(45, 15, 33, 22))	list(c(45, 23))	list(c(45, 56, 24))	list(c(45, 12, 25))	list(c(45, 26))	list(c(45, 56, 11, 27))	list(c(45, 26, 28))	list(c(45, 46, 29))	list(c(45, 30))	list(c(45, 31))	list(c(45, 35, 32))	list(c(45, 15, 33))	list(c(45, 46, 34))	list(c(45, 35))	list(c(45, 26, 36))	list(c(45, 15, 37))	list(c(45, 46, 38))	list(c(45, 26, 36, 39))	list(c(45, 26, 40))	list(c(45, 26, 43, 41))	list(c(45, 42))	list(c(45, 26, 43))	list(c(45, 44))	list()	list(c(45, 46))	list(c(45, 5, 47))	list(c(45, 26, 48))	list(c(45, 49))	list(c(45, 12, 50))
list(c(46, 58, 1))	list(c(46, 59, 2))	list(c(46, 59, 3))	list(c(46, 19, 4))	list(c(46, 5))	list(c(46, 38, 6))	list(c(46, 17, 7))	list(c(46, 34, 8))	list(c(46, 52, 9))	list(c(46, 56, 10))	list(c(46, 56, 11))	list(c(46, 56, 11, 12))	list(c(46, 56, 13))	list(c(46, 52, 14))	list(c(46, 45, 15))	list(c(46, 31, 16))	list(c(46, 17))	list(c(46, 59, 18))	list(c(46, 19))	list(c(46, 19, 20))	list(c(46, 21))	list(c(46, 23, 22))	list(c(46, 23))	list(c(46, 38, 24))	list(c(46, 59, 25))	list(c(46, 26))	list(c(46, 56, 11, 27))	list(c(46, 38, 28))	list(c(46, 29))	list(c(46, 38, 30))	list(c(46, 31))	list(c(46, 19, 32))	list(c(46, 59, 33))	list(c(46, 34))	list(c(46, 45, 35))	list(c(46, 36))	list(c(46, 52, 37))	list(c(46, 38))	list(c(46, 38, 39))	list(c(46, 40))	list(c(46, 56, 41))	list(c(46, 38, 42))	list(c(46, 52, 43))	list(c(46, 45, 44))	list(c(46, 45))	list()	list(c(46, 38, 47))	list(c(46, 38, 48))	list(c(46, 52, 49))	list(c(46, 17, 50))
list(c(47, 5, 1))	list(c(47, 2))	list(c(47, 2, 3))	list(c(47, 16, 4))	list(c(47, 5))	list(c(47, 8, 6))	list(c(47, 17, 7))	list(c(47, 8))	list(c(47, 9))	list(c(47, 8, 10))	list(c(47, 16, 11))	list(c(47, 17, 12))	list(c(47, 13))	list(c(47, 16, 14))	list(c(47, 5, 15))	list(c(47, 16))	list(c(47, 17))	list(c(47, 30, 18))	list(c(47, 38, 19))	list(c(47, 16, 20))	list(c(47, 17, 12, 21))	list(c(47, 30, 22))	list(c(47, 30, 22, 23))	list(c(47, 38, 24))	list(c(47, 25))	list(c(47, 26))	list(c(47, 38, 27))	list(c(47, 38, 28))	list(c(47, 38, 29))	list(c(47, 30))	list(c(47, 57, 31))	list(c(47, 30, 32))	list(c(47, 16, 33))	list(c(47, 34))	list(c(47, 16, 35))	list(c(47, 38, 39, 36))	list(c(47, 17, 37))	list(c(47, 38))	list(c(47, 38, 39))	list(c(47, 48, 40))	list(c(47, 38, 41))	list(c(47, 38, 42))	list(c(47, 16, 43))	list(c(47, 17, 44))	list(c(47, 5, 45))	list(c(47, 38, 46))	list()	list(c(47, 48))	list(c(47, 30, 49))	list(c(47, 17, 50))
list(c(48, 50, 12, 1))	list(c(48, 3, 2))	list(c(48, 3))	list(c(48, 38, 39, 4))	list(c(48, 47, 5))	list(c(48, 38, 6))	list(c(48, 50, 17, 7))	list(c(48, 47, 8))	list(c(48, 10, 9))	list(c(48, 10))	list(c(48, 11))	list(c(48, 50, 12))	list(c(48, 26, 13))	list(c(48, 26, 36, 14))	list(c(48, 26, 15))	list(c(48, 47, 16))	list(c(48, 50, 17))	list(c(48, 53, 18))	list(c(48, 38, 19))	list(c(48, 38, 19, 20))	list(c(48, 38, 21))	list(c(48, 38, 30, 22))	list(c(48, 38, 24, 23))	list(c(48, 38, 24))	list(c(48, 47, 25))	list(c(48, 26))	list(c(48, 38, 27))	list(c(48, 38, 28))	list(c(48, 38, 29))	list(c(48, 38, 30))	list(c(48, 38, 46, 31))	list(c(48, 38, 32))	list(c(48, 38, 32, 33))	list(c(48, 50, 17, 34))	list(c(48, 50, 12, 35))	list(c(48, 26, 36))	list(c(48, 50, 37))	list(c(48, 38))	list(c(48, 38, 39))	list(c(48, 40))	list(c(48, 42, 41))	list(c(48, 42))	list(c(48, 26, 43))	list(c(48, 44))	list(c(48, 26, 45))	list(c(48, 38, 46))	list(c(48, 47))	list()	list(c(48, 51, 49))	list(c(48, 50))
list(c(49, 14, 1))	list(c(49, 14, 2))	list(c(49, 57, 3))	list(c(49, 57, 4))	list(c(49, 12, 5))	list(c(49, 12, 6))	list(c(49, 51, 17, 7))	list(c(49, 8))	list(c(49, 52, 9))	list(c(49, 52, 9, 10))	list(c(49, 12, 11))	list(c(49, 12))	list(c(49, 13))	list(c(49, 14))	list(c(49, 45, 15))	list(c(49, 14, 16))	list(c(49, 51, 17))	list(c(49, 12, 18))	list(c(49, 45, 19))	list(c(49, 12, 21, 20))	list(c(49, 12, 21))	list(c(49, 30, 22))	list(c(49, 55, 54, 23))	list(c(49, 55, 38, 24))	list(c(49, 12, 25))	list(c(49, 52, 26))	list(c(49, 12, 11, 27))	list(c(49, 28))	list(c(49, 30, 29))	list(c(49, 30))	list(c(49, 31))	list(c(49, 30, 32))	list(c(49, 13, 33))	list(c(49, 34))	list(c(49, 12, 35))	list(c(49, 14, 36))	list(c(49, 14, 37))	list(c(49, 55, 38))	list(c(49, 52, 39))	list(c(49, 55, 40))	list(c(49, 52, 41))	list(c(49, 52, 41, 42))	list(c(49, 52, 43))	list(c(49, 45, 44))	list(c(49, 45))	list(c(49, 52, 46))	list(c(49, 30, 47))	list(c(49, 51, 48))	list()	list(c(49, 51, 50))
list(c(50, 12, 1))	list(c(50, 37, 2))	list(c(50, 51, 57, 3))	list(c(50, 17, 32, 4))	list(c(50, 17, 5))	list(c(50, 12, 6))	list(c(50, 17, 7))	list(c(50, 17, 47, 8))	list(c(50, 9))	list(c(50, 9, 10))	list(c(50, 12, 11))	list(c(50, 12))	list(c(50, 37, 13))	list(c(50, 37, 14))	list(c(50, 37, 15))	list(c(50, 17, 16))	list(c(50, 17))	list(c(50, 12, 18))	list(c(50, 48, 38, 19))	list(c(50, 12, 21, 20))	list(c(50, 12, 21))	list(c(50, 37, 22))	list(c(50, 17, 32, 23))	list(c(50, 17, 39, 24))	list(c(50, 12, 25))	list(c(50, 48, 26))	list(c(50, 12, 11, 27))	list(c(50, 12, 28))	list(c(50, 48, 38, 29))	list(c(50, 30))	list(c(50, 12, 31))	list(c(50, 17, 32))	list(c(50, 17, 32, 33))	list(c(50, 17, 34))	list(c(50, 12, 35))	list(c(50, 17, 39, 36))	list(c(50, 37))	list(c(50, 48, 38))	list(c(50, 17, 39))	list(c(50, 48, 40))	list(c(50, 48, 42, 41))	list(c(50, 48, 42))	list(c(50, 48, 26, 43))	list(c(50, 17, 44))	list(c(50, 12, 45))	list(c(50, 17, 46))	list(c(50, 17, 47))	list(c(50, 48))	list(c(50, 51, 49))	list()
list(c(51, 57, 1))	list(c(51, 57, 3, 2))	list(c(51, 57, 3))	list(c(51, 17, 32, 4))	list(c(51, 17, 5))	list(c(51, 17, 6))	list(c(51, 17, 7))	list(c(51, 49, 8))	list(c(51, 9))	list(c(51, 57, 10))	list(c(51, 17, 12, 11))	list(c(51, 17, 12))	list(c(51, 17, 37, 13))	list(c(51, 49, 14))	list(c(51, 17, 37, 15))	list(c(51, 17, 16))	list(c(51, 17))	list(c(51, 17, 12, 18))	list(c(51, 17, 19))	list(c(51, 17, 12, 21, 20))	list(c(51, 17, 12, 21))	list(c(51, 17, 37, 22))	list(c(51, 17, 32, 23))	list(c(51, 17, 39, 24))	list(c(51, 17, 12, 25))	list(c(51, 48, 26))	list(c(51, 57, 27))	list(c(51, 17, 12, 28))	list(c(51, 17, 32, 29))	list(c(51, 17, 30))	list(c(51, 57, 31))	list(c(51, 17, 32))	list(c(51, 17, 32, 33))	list(c(51, 17, 34))	list(c(51, 17, 12, 35))	list(c(51, 17, 39, 36))	list(c(51, 17, 37))	list(c(51, 48, 38))	list(c(51, 17, 39))	list(c(51, 48, 40))	list(c(51, 17, 7, 41))	list(c(51, 48, 42))	list(c(51, 43))	list(c(51, 17, 44))	list(c(51, 49, 45))	list(c(51, 17, 46))	list(c(51, 17, 47))	list(c(51, 48))	list(c(51, 49))	list(c(51, 50))
list(c(52, 14, 1))	list(c(52, 14, 2))	list(c(52, 14, 2, 3))	list(c(52, 4))	list(c(52, 5))	list(c(52, 6))	list(c(52, 55, 7))	list(c(52, 9, 8))	list(c(52, 9))	list(c(52, 9, 10))	list(c(52, 56, 11))	list(c(52, 49, 12))	list(c(52, 14, 13))	list(c(52, 14))	list(c(52, 26, 15))	list(c(52, 16))	list(c(52, 37, 17))	list(c(52, 9, 10, 18))	list(c(52, 46, 19))	list(c(52, 26, 20))	list(c(52, 49, 12, 21))	list(c(52, 30, 22))	list(c(52, 32, 23))	list(c(52, 38, 24))	list(c(52, 37, 25))	list(c(52, 26))	list(c(52, 56, 11, 27))	list(c(52, 55, 28))	list(c(52, 9, 29))	list(c(52, 30))	list(c(52, 46, 31))	list(c(52, 32))	list(c(52, 33))	list(c(52, 46, 34))	list(c(52, 32, 35))	list(c(52, 26, 36))	list(c(52, 37))	list(c(52, 38))	list(c(52, 39))	list(c(52, 26, 40))	list(c(52, 41))	list(c(52, 41, 42))	list(c(52, 43))	list(c(52, 9, 44))	list(c(52, 26, 45))	list(c(52, 46))	list(c(52, 30, 47))	list(c(52, 26, 48))	list(c(52, 49))	list(c(52, 37, 50))
list(c(53, 54, 57, 1))	list(c(53, 3, 2))	list(c(53, 3))	list(c(53, 11, 4))	list(c(53, 54, 5))	list(c(53, 11, 6))	list(c(53, 55, 7))	list(c(53, 30, 8))	list(c(53, 54, 9))	list(c(53, 59, 10))	list(c(53, 11))	list(c(53, 11, 12))	list(c(53, 13))	list(c(53, 13, 14))	list(c(53, 26, 15))	list(c(53, 16))	list(c(53, 50, 17))	list(c(53, 18))	list(c(53, 54, 19))	list(c(53, 54, 21, 20))	list(c(53, 54, 21))	list(c(53, 30, 22))	list(c(53, 54, 23))	list(c(53, 54, 24))	list(c(53, 59, 25))	list(c(53, 26))	list(c(53, 11, 27))	list(c(53, 55, 28))	list(c(53, 30, 29))	list(c(53, 30))	list(c(53, 54, 57, 31))	list(c(53, 30, 32))	list(c(53, 54, 23, 33))	list(c(53, 34))	list(c(53, 11, 35))	list(c(53, 26, 36))	list(c(53, 55, 37))	list(c(53, 55, 38))	list(c(53, 55, 38, 39))	list(c(53, 26, 40))	list(c(53, 42, 41))	list(c(53, 42))	list(c(53, 26, 43))	list(c(53, 26, 45, 44))	list(c(53, 26, 45))	list(c(53, 59, 46))	list(c(53, 30, 47))	list(c(53, 48))	list(c(53, 55, 49))	list(c(53, 50))
list(c(54, 57, 1))	list(c(54, 2))	list(c(54, 3))	list(c(54, 23, 4))	list(c(54, 5))	list(c(54, 57, 6))	list(c(54, 7))	list(c(54, 9, 8))	list(c(54, 9))	list(c(54, 9, 10))	list(c(54, 53, 11))	list(c(54, 21, 12))	list(c(54, 53, 13))	list(c(54, 9, 14))	list(c(54, 55, 26, 15))	list(c(54, 2, 16))	list(c(54, 51, 17))	list(c(54, 18))	list(c(54, 19))	list(c(54, 21, 20))	list(c(54, 21))	list(c(54, 23, 22))	list(c(54, 23))	list(c(54, 24))	list(c(54, 59, 25))	list(c(54, 55, 26))	list(c(54, 23, 27))	list(c(54, 28))	list(c(54, 29))	list(c(54, 53, 30))	list(c(54, 57, 31))	list(c(54, 23, 32))	list(c(54, 23, 33))	list(c(54, 59, 46, 34))	list(c(54, 23, 32, 35))	list(c(54, 55, 26, 36))	list(c(54, 55, 37))	list(c(54, 55, 38))	list(c(54, 39))	list(c(54, 55, 40))	list(c(54, 42, 41))	list(c(54, 42))	list(c(54, 55, 26, 43))	list(c(54, 9, 44))	list(c(54, 55, 26, 45))	list(c(54, 59, 46))	list(c(54, 55, 38, 47))	list(c(54, 53, 48))	list(c(54, 55, 49))	list(c(54, 53, 50))
list(c(55, 49, 14, 1))	list(c(55, 54, 2))	list(c(55, 54, 3))	list(c(55, 38, 39, 4))	list(c(55, 38, 5))	list(c(55, 38, 6))	list(c(55, 7))	list(c(55, 49, 8))	list(c(55, 52, 9))	list(c(55, 26, 10))	list(c(55, 53, 11))	list(c(55, 49, 12))	list(c(55, 26, 13))	list(c(55, 49, 14))	list(c(55, 26, 15))	list(c(55, 52, 16))	list(c(55, 17))	list(c(55, 54, 18))	list(c(55, 38, 19))	list(c(55, 26, 20))	list(c(55, 54, 21))	list(c(55, 54, 23, 22))	list(c(55, 54, 23))	list(c(55, 38, 24))	list(c(55, 37, 25))	list(c(55, 26))	list(c(55, 28, 27))	list(c(55, 28))	list(c(55, 38, 29))	list(c(55, 38, 30))	list(c(55, 31))	list(c(55, 26, 32))	list(c(55, 54, 23, 33))	list(c(55, 49, 34))	list(c(55, 26, 45, 35))	list(c(55, 26, 36))	list(c(55, 37))	list(c(55, 38))	list(c(55, 38, 39))	list(c(55, 40))	list(c(55, 26, 43, 41))	list(c(55, 38, 42))	list(c(55, 26, 43))	list(c(55, 26, 45, 44))	list(c(55, 26, 45))	list(c(55, 38, 46))	list(c(55, 38, 47))	list(c(55, 38, 48))	list(c(55, 49))	list(c(55, 17, 50))
list(c(56, 15, 1))	list(c(56, 11, 2))	list(c(56, 11, 3))	list(c(56, 11, 4))	list(c(56, 15, 5))	list(c(56, 10, 6))	list(c(56, 11, 7))	list(c(56, 10, 8))	list(c(56, 10, 9))	list(c(56, 10))	list(c(56, 11))	list(c(56, 11, 12))	list(c(56, 13))	list(c(56, 10, 9, 14))	list(c(56, 15))	list(c(56, 11, 16))	list(c(56, 11, 12, 17))	list(c(56, 18))	list(c(56, 46, 19))	list(c(56, 15, 20))	list(c(56, 11, 12, 21))	list(c(56, 22))	list(c(56, 11, 23))	list(c(56, 24))	list(c(56, 11, 12, 25))	list(c(56, 45, 26))	list(c(56, 11, 27))	list(c(56, 11, 12, 28))	list(c(56, 29))	list(c(56, 38, 30))	list(c(56, 46, 31))	list(c(56, 35, 32))	list(c(56, 15, 33))	list(c(56, 34))	list(c(56, 35))	list(c(56, 11, 36))	list(c(56, 15, 37))	list(c(56, 38))	list(c(56, 11, 39))	list(c(56, 41, 40))	list(c(56, 41))	list(c(56, 41, 42))	list(c(56, 41, 43))	list(c(56, 10, 44))	list(c(56, 45))	list(c(56, 46))	list(c(56, 38, 47))	list(c(56, 38, 48))	list(c(56, 52, 49))	list(c(56, 11, 12, 50))
list(c(57, 1))	list(c(57, 3, 2))	list(c(57, 3))	list(c(57, 4))	list(c(57, 1, 5))	list(c(57, 6))	list(c(57, 51, 17, 7))	list(c(57, 6, 8))	list(c(57, 10, 9))	list(c(57, 10))	list(c(57, 12, 11))	list(c(57, 12))	list(c(57, 49, 13))	list(c(57, 1, 14))	list(c(57, 1, 15))	list(c(57, 3, 2, 16))	list(c(57, 51, 17))	list(c(57, 54, 18))	list(c(57, 54, 19))	list(c(57, 1, 20))	list(c(57, 12, 21))	list(c(57, 54, 23, 22))	list(c(57, 54, 23))	list(c(57, 54, 24))	list(c(57, 12, 25))	list(c(57, 49, 52, 26))	list(c(57, 27))	list(c(57, 28))	list(c(57, 10, 9, 29))	list(c(57, 49, 30))	list(c(57, 31))	list(c(57, 4, 32))	list(c(57, 31, 33))	list(c(57, 49, 34))	list(c(57, 12, 35))	list(c(57, 1, 36))	list(c(57, 1, 14, 37))	list(c(57, 54, 55, 38))	list(c(57, 4, 39))	list(c(57, 40))	list(c(57, 31, 41))	list(c(57, 54, 42))	list(c(57, 31, 43))	list(c(57, 6, 44))	list(c(57, 45))	list(c(57, 31, 46))	list(c(57, 47))	list(c(57, 51, 48))	list(c(57, 49))	list(c(57, 51, 50))
list(c(58, 1))	list(c(58, 14, 2))	list(c(58, 1, 57, 3))	list(c(58, 15, 4))	list(c(58, 5))	list(c(58, 15, 4, 6))	list(c(58, 17, 7))	list(c(58, 20, 8))	list(c(58, 14, 9))	list(c(58, 10))	list(c(58, 11))	list(c(58, 1, 12))	list(c(58, 14, 13))	list(c(58, 14))	list(c(58, 15))	list(c(58, 16))	list(c(58, 17))	list(c(58, 11, 18))	list(c(58, 19))	list(c(58, 20))	list(c(58, 20, 21))	list(c(58, 22))	list(c(58, 11, 23))	list(c(58, 39, 24))	list(c(58, 1, 12, 25))	list(c(58, 15, 26))	list(c(58, 11, 27))	list(c(58, 1, 12, 28))	list(c(58, 46, 29))	list(c(58, 30))	list(c(58, 15, 31))	list(c(58, 32))	list(c(58, 15, 33))	list(c(58, 39, 34))	list(c(58, 11, 35))	list(c(58, 1, 36))	list(c(58, 15, 37))	list(c(58, 19, 38))	list(c(58, 39))	list(c(58, 20, 40))	list(c(58, 42, 41))	list(c(58, 42))	list(c(58, 11, 43))	list(c(58, 44))	list(c(58, 15, 45))	list(c(58, 46))	list(c(58, 5, 47))	list(c(58, 19, 38, 48))	list(c(58, 14, 49))	list(c(58, 17, 50))
list(c(59, 12, 1))	list(c(59, 2))	list(c(59, 3))	list(c(59, 10, 6, 4))	list(c(59, 46, 5))	list(c(59, 10, 6))	list(c(59, 10, 7))	list(c(59, 10, 8))	list(c(59, 10, 9))	list(c(59, 10))	list(c(59, 53, 11))	list(c(59, 12))	list(c(59, 26, 13))	list(c(59, 10, 9, 14))	list(c(59, 33, 15))	list(c(59, 2, 16))	list(c(59, 12, 17))	list(c(59, 18))	list(c(59, 19))	list(c(59, 21, 20))	list(c(59, 21))	list(c(59, 33, 22))	list(c(59, 54, 23))	list(c(59, 24))	list(c(59, 25))	list(c(59, 26))	list(c(59, 18, 27))	list(c(59, 38, 28))	list(c(59, 46, 29))	list(c(59, 53, 30))	list(c(59, 46, 31))	list(c(59, 33, 32))	list(c(59, 33))	list(c(59, 46, 34))	list(c(59, 12, 35))	list(c(59, 26, 36))	list(c(59, 26, 37))	list(c(59, 38))	list(c(59, 38, 39))	list(c(59, 40))	list(c(59, 26, 43, 41))	list(c(59, 53, 42))	list(c(59, 26, 43))	list(c(59, 10, 44))	list(c(59, 26, 45))	list(c(59, 46))	list(c(59, 38, 47))	list(c(59, 53, 48))	list(c(59, 52, 49))	list(c(59, 53, 50))
[truncated: 9 more columns]
