# Supplementary material for: The Experience of Sexual Stigma and the Increased Risk of Attempted Suicide in Young Brazilian People from Low Socioeconomic Group
Source: Front Psychol. 2017 Feb 22;8:192. doi: 10.3389/fpsyg.2017.00192 (PMC5319990; doi:10.3389/fpsyg.2017.00192)
Supplement: Data Sheet 4 — Shortest Paths, no experience of sexual stigma, 2012–2012: spnh12.csv. [file DataSheet4.CSV]

Gen	Sc1	Sc2	Sc3	Sc4	Sc5	Sc6	Ag1	Ag2	Ag3	Ag4	Ag5	Cm1	Cm2	Cm3	Cm4	Cm5	Pr1	Pr2	Pr4	Pr5	Pr6	Pr7	Pr8	Pr9	Pr10	NLE1	NLE2	NLE3	NLE4	NLE5	NLE6	NLE7	NLE8	NLE9	NLE10	NLE11	NLE12	NLE13	CPF1	CPF2	CPF3	CPF4	CPF5	CPF6	PSS1	NSS1	NSS2	PSS2	NSS3
list()	list(c(1, 12, 2))	list(c(1, 12, 58, 3))	list(c(1, 11, 4))	list(c(1, 5))	list(c(1, 6))	list(c(1, 7))	list(c(1, 36, 8))	list(c(1, 10, 9))	list(c(1, 10))	list(c(1, 11))	list(c(1, 12))	list(c(1, 10, 13))	list(c(1, 52, 14))	list(c(1, 36, 21, 15))	list(c(1, 16))	list(c(1, 7, 17))	list(c(1, 18))	list(c(1, 16, 19))	list(c(1, 12, 20))	list(c(1, 36, 21))	list(c(1, 12, 22))	list(c(1, 12, 23))	list(c(1, 12, 24))	list(c(1, 16, 25))	list(c(1, 52, 26))	list(c(1, 27))	list(c(1, 36, 28))	list(c(1, 36, 29))	list(c(1, 36, 30))	list(c(1, 31))	list(c(1, 12, 58, 32))	list(c(1, 39, 33))	list(c(1, 39, 34))	list(c(1, 7, 35))	list(c(1, 36))	list(c(1, 7, 37))	list(c(1, 39, 38))	list(c(1, 39))	list(c(1, 16, 40))	list(c(1, 12, 41))	list(c(1, 11, 42))	list(c(1, 11, 43))	list(c(1, 36, 44))	list(c(1, 7, 45))	list(c(1, 46))	list(c(1, 11, 47))	list(c(1, 52, 48))	list(c(1, 52, 49))	list(c(1, 50))
list(c(2, 12, 1))	list()	list(c(2, 3))	list(c(2, 43, 4))	list(c(2, 41, 5))	list(c(2, 3, 6))	list(c(2, 7))	list(c(2, 13, 8))	list(c(2, 10, 9))	list(c(2, 10))	list(c(2, 43, 11))	list(c(2, 12))	list(c(2, 13))	list(c(2, 13, 14))	list(c(2, 43, 15))	list(c(2, 51, 16))	list(c(2, 17))	list(c(2, 18))	list(c(2, 19))	list(c(2, 3, 20))	list(c(2, 3, 21))	list(c(2, 49, 22))	list(c(2, 37, 23))	list(c(2, 3, 24))	list(c(2, 49, 25))	list(c(2, 51, 26))	list(c(2, 13, 27))	list(c(2, 19, 28))	list(c(2, 29))	list(c(2, 18, 30))	list(c(2, 3, 56, 31))	list(c(2, 41, 32))	list(c(2, 43, 33))	list(c(2, 13, 34))	list(c(2, 7, 35))	list(c(2, 3, 21, 36))	list(c(2, 37))	list(c(2, 37, 38))	list(c(2, 37, 39))	list(c(2, 3, 40))	list(c(2, 41))	list(c(2, 41, 42))	list(c(2, 43))	list(c(2, 18, 44))	list(c(2, 3, 45))	list(c(2, 46))	list(c(2, 18, 47))	list(c(2, 51, 48))	list(c(2, 49))	list(c(2, 50))
list(c(3, 58, 12, 1))	list(c(3, 2))	list()	list(c(3, 45, 4))	list(c(3, 29, 5))	list(c(3, 6))	list(c(3, 20, 7))	list(c(3, 45, 8))	list(c(3, 40, 9))	list(c(3, 2, 10))	list(c(3, 2, 43, 11))	list(c(3, 58, 12))	list(c(3, 2, 13))	list(c(3, 29, 14))	list(c(3, 21, 15))	list(c(3, 21, 16))	list(c(3, 20, 7, 17))	list(c(3, 2, 18))	list(c(3, 20, 19))	list(c(3, 20))	list(c(3, 21))	list(c(3, 49, 22))	list(c(3, 24, 23))	list(c(3, 24))	list(c(3, 49, 25))	list(c(3, 24, 26))	list(c(3, 56, 27))	list(c(3, 28))	list(c(3, 29))	list(c(3, 58, 30))	list(c(3, 56, 31))	list(c(3, 58, 32))	list(c(3, 33))	list(c(3, 34))	list(c(3, 20, 7, 35))	list(c(3, 21, 36))	list(c(3, 20, 37))	list(c(3, 20, 38))	list(c(3, 34, 39))	list(c(3, 40))	list(c(3, 2, 41))	list(c(3, 2, 41, 42))	list(c(3, 2, 43))	list(c(3, 44))	list(c(3, 45))	list(c(3, 20, 46))	list(c(3, 49, 47))	list(c(3, 48))	list(c(3, 49))	list(c(3, 2, 50))
list(c(4, 11, 1))	list(c(4, 43, 2))	list(c(4, 45, 3))	list()	list(c(4, 5))	list(c(4, 6))	list(c(4, 45, 7))	list(c(4, 45, 8))	list(c(4, 5, 9))	list(c(4, 10))	list(c(4, 11))	list(c(4, 12))	list(c(4, 13))	list(c(4, 14))	list(c(4, 43, 15))	list(c(4, 51, 16))	list(c(4, 5, 17))	list(c(4, 44, 18))	list(c(4, 6, 19))	list(c(4, 45, 7, 20))	list(c(4, 43, 15, 21))	list(c(4, 22))	list(c(4, 23))	list(c(4, 10, 24))	list(c(4, 6, 25))	list(c(4, 26))	list(c(4, 5, 27))	list(c(4, 55, 28))	list(c(4, 29))	list(c(4, 6, 30))	list(c(4, 31))	list(c(4, 29, 32))	list(c(4, 33))	list(c(4, 55, 34))	list(c(4, 35))	list(c(4, 29, 36))	list(c(4, 29, 37))	list(c(4, 26, 38))	list(c(4, 55, 34, 39))	list(c(4, 55, 40))	list(c(4, 5, 41))	list(c(4, 11, 42))	list(c(4, 43))	list(c(4, 44))	list(c(4, 45))	list(c(4, 6, 46))	list(c(4, 48, 47))	list(c(4, 48))	list(c(4, 48, 49))	list(c(4, 51, 50))
list(c(5, 1))	list(c(5, 41, 2))	list(c(5, 29, 3))	list(c(5, 4))	list()	list(c(5, 6))	list(c(5, 17, 7))	list(c(5, 8))	list(c(5, 9))	list(c(5, 9, 10))	list(c(5, 11))	list(c(5, 12))	list(c(5, 27, 13))	list(c(5, 29, 14))	list(c(5, 15))	list(c(5, 9, 16))	list(c(5, 17))	list(c(5, 41, 18))	list(c(5, 6, 19))	list(c(5, 12, 20))	list(c(5, 12, 21))	list(c(5, 22))	list(c(5, 23))	list(c(5, 11, 24))	list(c(5, 9, 25))	list(c(5, 4, 26))	list(c(5, 27))	list(c(5, 53, 28))	list(c(5, 29))	list(c(5, 6, 30))	list(c(5, 4, 31))	list(c(5, 32))	list(c(5, 4, 33))	list(c(5, 27, 34))	list(c(5, 17, 35))	list(c(5, 8, 36))	list(c(5, 9, 37))	list(c(5, 38))	list(c(5, 27, 39))	list(c(5, 9, 40))	list(c(5, 41))	list(c(5, 41, 42))	list(c(5, 4, 43))	list(c(5, 17, 44))	list(c(5, 4, 45))	list(c(5, 46))	list(c(5, 53, 47))	list(c(5, 48))	list(c(5, 22, 49))	list(c(5, 6, 50))
list(c(6, 1))	list(c(6, 3, 2))	list(c(6, 3))	list(c(6, 4))	list(c(6, 5))	list()	list(c(6, 35, 7))	list(c(6, 46, 8))	list(c(6, 5, 9))	list(c(6, 10))	list(c(6, 11))	list(c(6, 12))	list(c(6, 26, 13))	list(c(6, 46, 14))	list(c(6, 46, 15))	list(c(6, 25, 16))	list(c(6, 35, 17))	list(c(6, 44, 18))	list(c(6, 19))	list(c(6, 19, 20))	list(c(6, 33, 21))	list(c(6, 30, 22))	list(c(6, 46, 23))	list(c(6, 26, 24))	list(c(6, 25))	list(c(6, 26))	list(c(6, 27))	list(c(6, 19, 28))	list(c(6, 33, 29))	list(c(6, 30))	list(c(6, 31))	list(c(6, 19, 32))	list(c(6, 33))	list(c(6, 27, 34))	list(c(6, 35))	list(c(6, 30, 36))	list(c(6, 35, 7, 37))	list(c(6, 26, 38))	list(c(6, 27, 39))	list(c(6, 44, 40))	list(c(6, 42, 41))	list(c(6, 42))	list(c(6, 4, 43))	list(c(6, 44))	list(c(6, 4, 45))	list(c(6, 46))	list(c(6, 50, 47))	list(c(6, 4, 48))	list(c(6, 19, 49))	list(c(6, 50))
list(c(7, 1))	list(c(7, 2))	list(c(7, 20, 3))	list(c(7, 45, 4))	list(c(7, 17, 5))	list(c(7, 35, 6))	list()	list(c(7, 45, 8))	list(c(7, 40, 9))	list(c(7, 35, 10))	list(c(7, 35, 11))	list(c(7, 12))	list(c(7, 13))	list(c(7, 45, 29, 14))	list(c(7, 45, 15))	list(c(7, 17, 16))	list(c(7, 17))	list(c(7, 44, 18))	list(c(7, 20, 19))	list(c(7, 20))	list(c(7, 20, 21))	list(c(7, 30, 22))	list(c(7, 23))	list(c(7, 23, 24))	list(c(7, 25))	list(c(7, 38, 26))	list(c(7, 27))	list(c(7, 45, 8, 28))	list(c(7, 45, 29))	list(c(7, 30))	list(c(7, 30, 31))	list(c(7, 35, 32))	list(c(7, 20, 33))	list(c(7, 27, 34))	list(c(7, 35))	list(c(7, 30, 36))	list(c(7, 37))	list(c(7, 38))	list(c(7, 27, 39))	list(c(7, 40))	list(c(7, 17, 41))	list(c(7, 17, 42))	list(c(7, 43))	list(c(7, 44))	list(c(7, 45))	list(c(7, 17, 46))	list(c(7, 47))	list(c(7, 47, 48))	list(c(7, 20, 3, 49))	list(c(7, 50))
list(c(8, 36, 1))	list(c(8, 13, 2))	list(c(8, 45, 3))	list(c(8, 45, 4))	list(c(8, 5))	list(c(8, 46, 6))	list(c(8, 45, 7))	list()	list(c(8, 9))	list(c(8, 13, 10))	list(c(8, 45, 11))	list(c(8, 36, 1, 12))	list(c(8, 13))	list(c(8, 13, 14))	list(c(8, 45, 15))	list(c(8, 25, 16))	list(c(8, 35, 17))	list(c(8, 41, 18))	list(c(8, 19))	list(c(8, 20))	list(c(8, 36, 21))	list(c(8, 28, 22))	list(c(8, 28, 23))	list(c(8, 25, 24))	list(c(8, 25))	list(c(8, 26))	list(c(8, 27))	list(c(8, 28))	list(c(8, 29))	list(c(8, 36, 30))	list(c(8, 31))	list(c(8, 19, 32))	list(c(8, 31, 33))	list(c(8, 34))	list(c(8, 35))	list(c(8, 36))	list(c(8, 9, 37))	list(c(8, 45, 38))	list(c(8, 27, 39))	list(c(8, 40))	list(c(8, 41))	list(c(8, 41, 42))	list(c(8, 45, 43))	list(c(8, 36, 44))	list(c(8, 45))	list(c(8, 46))	list(c(8, 28, 53, 47))	list(c(8, 45, 4, 48))	list(c(8, 49))	list(c(8, 31, 50))
list(c(9, 10, 1))	list(c(9, 10, 2))	list(c(9, 40, 3))	list(c(9, 5, 4))	list(c(9, 5))	list(c(9, 5, 6))	list(c(9, 40, 7))	list(c(9, 8))	list()	list(c(9, 10))	list(c(9, 5, 11))	list(c(9, 10, 12))	list(c(9, 10, 13))	list(c(9, 10, 13, 14))	list(c(9, 15))	list(c(9, 16))	list(c(9, 5, 17))	list(c(9, 42, 18))	list(c(9, 32, 19))	list(c(9, 20))	list(c(9, 40, 21))	list(c(9, 40, 22))	list(c(9, 37, 23))	list(c(9, 10, 24))	list(c(9, 25))	list(c(9, 8, 26))	list(c(9, 27))	list(c(9, 8, 28))	list(c(9, 32, 29))	list(c(9, 30))	list(c(9, 31))	list(c(9, 32))	list(c(9, 31, 33))	list(c(9, 32, 34))	list(c(9, 10, 35))	list(c(9, 8, 36))	list(c(9, 37))	list(c(9, 10, 38))	list(c(9, 27, 39))	list(c(9, 40))	list(c(9, 41))	list(c(9, 42))	list(c(9, 56, 43))	list(c(9, 40, 44))	list(c(9, 8, 45))	list(c(9, 8, 46))	list(c(9, 30, 47))	list(c(9, 5, 48))	list(c(9, 49))	list(c(9, 32, 50))
list(c(10, 1))	list(c(10, 2))	list(c(10, 2, 3))	list(c(10, 4))	list(c(10, 9, 5))	list(c(10, 6))	list(c(10, 35, 7))	list(c(10, 13, 8))	list(c(10, 9))	list()	list(c(10, 4, 11))	list(c(10, 12))	list(c(10, 13))	list(c(10, 13, 14))	list(c(10, 2, 43, 15))	list(c(10, 9, 16))	list(c(10, 35, 17))	list(c(10, 2, 18))	list(c(10, 19))	list(c(10, 58, 20))	list(c(10, 13, 21))	list(c(10, 22))	list(c(10, 24, 23))	list(c(10, 24))	list(c(10, 9, 25))	list(c(10, 13, 26))	list(c(10, 27))	list(c(10, 19, 28))	list(c(10, 4, 29))	list(c(10, 58, 30))	list(c(10, 31))	list(c(10, 19, 32))	list(c(10, 4, 33))	list(c(10, 13, 34))	list(c(10, 35))	list(c(10, 1, 36))	list(c(10, 9, 37))	list(c(10, 38))	list(c(10, 27, 39))	list(c(10, 9, 40))	list(c(10, 2, 41))	list(c(10, 9, 42))	list(c(10, 2, 43))	list(c(10, 44))	list(c(10, 4, 45))	list(c(10, 13, 54, 46))	list(c(10, 38, 47))	list(c(10, 4, 48))	list(c(10, 2, 49))	list(c(10, 13, 50))
list(c(11, 1))	list(c(11, 43, 2))	list(c(11, 43, 2, 3))	list(c(11, 4))	list(c(11, 5))	list(c(11, 6))	list(c(11, 35, 7))	list(c(11, 45, 8))	list(c(11, 5, 9))	list(c(11, 4, 10))	list()	list(c(11, 1, 12))	list(c(11, 13))	list(c(11, 53, 14))	list(c(11, 43, 15))	list(c(11, 16))	list(c(11, 35, 17))	list(c(11, 42, 18))	list(c(11, 53, 19))	list(c(11, 58, 20))	list(c(11, 21))	list(c(11, 35, 22))	list(c(11, 24, 23))	list(c(11, 24))	list(c(11, 24, 25))	list(c(11, 4, 26))	list(c(11, 35, 27))	list(c(11, 53, 28))	list(c(11, 4, 29))	list(c(11, 47, 30))	list(c(11, 31))	list(c(11, 24, 32))	list(c(11, 43, 33))	list(c(11, 59, 39, 34))	list(c(11, 35))	list(c(11, 1, 36))	list(c(11, 59, 37))	list(c(11, 47, 38))	list(c(11, 59, 39))	list(c(11, 16, 40))	list(c(11, 42, 41))	list(c(11, 42))	list(c(11, 43))	list(c(11, 44))	list(c(11, 45))	list(c(11, 46))	list(c(11, 47))	list(c(11, 47, 48))	list(c(11, 47, 49))	list(c(11, 50))
list(c(12, 1))	list(c(12, 2))	list(c(12, 58, 3))	list(c(12, 4))	list(c(12, 5))	list(c(12, 6))	list(c(12, 7))	list(c(12, 1, 36, 8))	list(c(12, 10, 9))	list(c(12, 10))	list(c(12, 1, 11))	list()	list(c(12, 10, 13))	list(c(12, 58, 14))	list(c(12, 21, 15))	list(c(12, 1, 16))	list(c(12, 7, 17))	list(c(12, 41, 18))	list(c(12, 19))	list(c(12, 20))	list(c(12, 21))	list(c(12, 22))	list(c(12, 23))	list(c(12, 24))	list(c(12, 24, 25))	list(c(12, 26))	list(c(12, 1, 27))	list(c(12, 22, 28))	list(c(12, 58, 30, 29))	list(c(12, 58, 30))	list(c(12, 26, 31))	list(c(12, 58, 32))	list(c(12, 20, 33))	list(c(12, 21, 34))	list(c(12, 22, 35))	list(c(12, 1, 36))	list(c(12, 20, 37))	list(c(12, 26, 38))	list(c(12, 1, 39))	list(c(12, 22, 40))	list(c(12, 41))	list(c(12, 41, 42))	list(c(12, 2, 43))	list(c(12, 26, 44))	list(c(12, 7, 45))	list(c(12, 6, 46))	list(c(12, 58, 47))	list(c(12, 1, 52, 48))	list(c(12, 22, 49))	list(c(12, 50))
list(c(13, 10, 1))	list(c(13, 2))	list(c(13, 2, 3))	list(c(13, 4))	list(c(13, 27, 5))	list(c(13, 26, 6))	list(c(13, 7))	list(c(13, 8))	list(c(13, 10, 9))	list(c(13, 10))	list(c(13, 11))	list(c(13, 10, 12))	list()	list(c(13, 14))	list(c(13, 21, 15))	list(c(13, 21, 16))	list(c(13, 27, 35, 17))	list(c(13, 2, 18))	list(c(13, 10, 19))	list(c(13, 58, 20))	list(c(13, 21))	list(c(13, 22))	list(c(13, 10, 24, 23))	list(c(13, 10, 24))	list(c(13, 8, 25))	list(c(13, 26))	list(c(13, 27))	list(c(13, 8, 28))	list(c(13, 14, 29))	list(c(13, 58, 30))	list(c(13, 26, 31))	list(c(13, 34, 32))	list(c(13, 26, 33))	list(c(13, 34))	list(c(13, 27, 35))	list(c(13, 8, 36))	list(c(13, 2, 37))	list(c(13, 38))	list(c(13, 34, 39))	list(c(13, 10, 9, 40))	list(c(13, 34, 41))	list(c(13, 42))	list(c(13, 2, 43))	list(c(13, 44))	list(c(13, 8, 45))	list(c(13, 54, 46))	list(c(13, 50, 47))	list(c(13, 26, 51, 48))	list(c(13, 2, 49))	list(c(13, 50))
list(c(14, 52, 1))	list(c(14, 13, 2))	list(c(14, 29, 3))	list(c(14, 4))	list(c(14, 29, 5))	list(c(14, 46, 6))	list(c(14, 29, 45, 7))	list(c(14, 13, 8))	list(c(14, 13, 10, 9))	list(c(14, 13, 10))	list(c(14, 53, 11))	list(c(14, 58, 12))	list(c(14, 13))	list()	list(c(14, 55, 15))	list(c(14, 16))	list(c(14, 46, 17))	list(c(14, 34, 41, 18))	list(c(14, 53, 19))	list(c(14, 58, 20))	list(c(14, 34, 21))	list(c(14, 49, 22))	list(c(14, 23))	list(c(14, 34, 24))	list(c(14, 25))	list(c(14, 13, 26))	list(c(14, 27))	list(c(14, 55, 28))	list(c(14, 29))	list(c(14, 29, 30))	list(c(14, 31))	list(c(14, 34, 32))	list(c(14, 29, 33))	list(c(14, 34))	list(c(14, 27, 35))	list(c(14, 34, 36))	list(c(14, 59, 37))	list(c(14, 34, 39, 38))	list(c(14, 34, 39))	list(c(14, 40))	list(c(14, 34, 41))	list(c(14, 42))	list(c(14, 55, 54, 43))	list(c(14, 13, 44))	list(c(14, 29, 45))	list(c(14, 46))	list(c(14, 53, 47))	list(c(14, 52, 48))	list(c(14, 49))	list(c(14, 13, 50))
list(c(15, 21, 36, 1))	list(c(15, 43, 2))	list(c(15, 21, 3))	list(c(15, 43, 4))	list(c(15, 5))	list(c(15, 46, 6))	list(c(15, 45, 7))	list(c(15, 45, 8))	list(c(15, 9))	list(c(15, 43, 2, 10))	list(c(15, 43, 11))	list(c(15, 21, 12))	list(c(15, 21, 13))	list(c(15, 55, 14))	list()	list(c(15, 21, 16))	list(c(15, 17))	list(c(15, 23, 18))	list(c(15, 20, 19))	list(c(15, 20))	list(c(15, 21))	list(c(15, 23, 22))	list(c(15, 23))	list(c(15, 23, 24))	list(c(15, 21, 16, 25))	list(c(15, 43, 51, 26))	list(c(15, 27))	list(c(15, 23, 28))	list(c(15, 29))	list(c(15, 29, 30))	list(c(15, 21, 36, 31))	list(c(15, 29, 32))	list(c(15, 43, 33))	list(c(15, 55, 34))	list(c(15, 17, 35))	list(c(15, 21, 36))	list(c(15, 37))	list(c(15, 37, 38))	list(c(15, 37, 39))	list(c(15, 21, 40))	list(c(15, 41))	list(c(15, 17, 42))	list(c(15, 43))	list(c(15, 44))	list(c(15, 45))	list(c(15, 46))	list(c(15, 47))	list(c(15, 47, 48))	list(c(15, 49))	list(c(15, 47, 50))
list(c(16, 1))	list(c(16, 51, 2))	list(c(16, 21, 3))	list(c(16, 51, 4))	list(c(16, 9, 5))	list(c(16, 25, 6))	list(c(16, 17, 7))	list(c(16, 25, 8))	list(c(16, 9))	list(c(16, 9, 10))	list(c(16, 11))	list(c(16, 1, 12))	list(c(16, 21, 13))	list(c(16, 14))	list(c(16, 21, 15))	list()	list(c(16, 17))	list(c(16, 17, 18))	list(c(16, 19))	list(c(16, 20))	list(c(16, 21))	list(c(16, 40, 22))	list(c(16, 21, 15, 23))	list(c(16, 21, 24))	list(c(16, 25))	list(c(16, 51, 26))	list(c(16, 35, 27))	list(c(16, 28))	list(c(16, 25, 29))	list(c(16, 21, 36, 30))	list(c(16, 40, 31))	list(c(16, 25, 32))	list(c(16, 21, 33))	list(c(16, 21, 34))	list(c(16, 35))	list(c(16, 21, 36))	list(c(16, 9, 37))	list(c(16, 51, 26, 38))	list(c(16, 1, 39))	list(c(16, 40))	list(c(16, 17, 41))	list(c(16, 17, 42))	list(c(16, 51, 43))	list(c(16, 17, 44))	list(c(16, 21, 45))	list(c(16, 17, 46))	list(c(16, 51, 48, 47))	list(c(16, 51, 48))	list(c(16, 25, 49))	list(c(16, 50))
list(c(17, 7, 1))	list(c(17, 2))	list(c(17, 7, 20, 3))	list(c(17, 5, 4))	list(c(17, 5))	list(c(17, 35, 6))	list(c(17, 7))	list(c(17, 35, 8))	list(c(17, 5, 9))	list(c(17, 35, 10))	list(c(17, 35, 11))	list(c(17, 7, 12))	list(c(17, 35, 27, 13))	list(c(17, 46, 14))	list(c(17, 15))	list(c(17, 16))	list()	list(c(17, 18))	list(c(17, 16, 19))	list(c(17, 7, 20))	list(c(17, 16, 21))	list(c(17, 35, 22))	list(c(17, 23))	list(c(17, 24))	list(c(17, 16, 25))	list(c(17, 44, 26))	list(c(17, 35, 27))	list(c(17, 16, 28))	list(c(17, 7, 45, 29))	list(c(17, 7, 30))	list(c(17, 7, 30, 31))	list(c(17, 35, 32))	list(c(17, 44, 33))	list(c(17, 34))	list(c(17, 35))	list(c(17, 35, 36))	list(c(17, 7, 37))	list(c(17, 7, 38))	list(c(17, 35, 39))	list(c(17, 44, 40))	list(c(17, 41))	list(c(17, 42))	list(c(17, 15, 43))	list(c(17, 44))	list(c(17, 7, 45))	list(c(17, 46))	list(c(17, 7, 47))	list(c(17, 51, 48))	list(c(17, 35, 49))	list(c(17, 7, 50))
list(c(18, 1))	list(c(18, 2))	list(c(18, 2, 3))	list(c(18, 44, 4))	list(c(18, 41, 5))	list(c(18, 44, 6))	list(c(18, 44, 7))	list(c(18, 41, 8))	list(c(18, 42, 9))	list(c(18, 2, 10))	list(c(18, 42, 11))	list(c(18, 41, 12))	list(c(18, 2, 13))	list(c(18, 41, 34, 14))	list(c(18, 23, 15))	list(c(18, 17, 16))	list(c(18, 17))	list()	list(c(18, 2, 19))	list(c(18, 2, 3, 20))	list(c(18, 21))	list(c(18, 22))	list(c(18, 23))	list(c(18, 24))	list(c(18, 41, 32, 25))	list(c(18, 44, 26))	list(c(18, 44, 27))	list(c(18, 23, 28))	list(c(18, 29))	list(c(18, 30))	list(c(18, 30, 31))	list(c(18, 41, 32))	list(c(18, 44, 33))	list(c(18, 41, 34))	list(c(18, 35))	list(c(18, 36))	list(c(18, 2, 37))	list(c(18, 47, 38))	list(c(18, 47, 39))	list(c(18, 44, 40))	list(c(18, 41))	list(c(18, 42))	list(c(18, 2, 43))	list(c(18, 44))	list(c(18, 44, 45))	list(c(18, 17, 46))	list(c(18, 47))	list(c(18, 47, 48))	list(c(18, 2, 49))	list(c(18, 47, 50))
list(c(19, 16, 1))	list(c(19, 2))	list(c(19, 20, 3))	list(c(19, 6, 4))	list(c(19, 6, 5))	list(c(19, 6))	list(c(19, 20, 7))	list(c(19, 8))	list(c(19, 32, 9))	list(c(19, 10))	list(c(19, 53, 11))	list(c(19, 12))	list(c(19, 10, 13))	list(c(19, 53, 14))	list(c(19, 20, 15))	list(c(19, 16))	list(c(19, 16, 17))	list(c(19, 2, 18))	list()	list(c(19, 20))	list(c(19, 16, 21))	list(c(19, 49, 22))	list(c(19, 28, 23))	list(c(19, 32, 24))	list(c(19, 32, 25))	list(c(19, 6, 26))	list(c(19, 6, 27))	list(c(19, 28))	list(c(19, 29))	list(c(19, 6, 30))	list(c(19, 8, 31))	list(c(19, 32))	list(c(19, 29, 33))	list(c(19, 32, 34))	list(c(19, 6, 35))	list(c(19, 8, 36))	list(c(19, 20, 37))	list(c(19, 57, 38))	list(c(19, 32, 39))	list(c(19, 16, 40))	list(c(19, 32, 41))	list(c(19, 6, 42))	list(c(19, 2, 43))	list(c(19, 57, 44))	list(c(19, 8, 45))	list(c(19, 6, 46))	list(c(19, 53, 47))	list(c(19, 49, 48))	list(c(19, 49))	list(c(19, 32, 50))
list(c(20, 12, 1))	list(c(20, 3, 2))	list(c(20, 3))	list(c(20, 7, 45, 4))	list(c(20, 12, 5))	list(c(20, 19, 6))	list(c(20, 7))	list(c(20, 8))	list(c(20, 9))	list(c(20, 58, 10))	list(c(20, 58, 11))	list(c(20, 12))	list(c(20, 58, 13))	list(c(20, 58, 14))	list(c(20, 15))	list(c(20, 16))	list(c(20, 7, 17))	list(c(20, 3, 2, 18))	list(c(20, 19))	list()	list(c(20, 21))	list(c(20, 12, 22))	list(c(20, 23))	list(c(20, 3, 24))	list(c(20, 32, 25))	list(c(20, 12, 26))	list(c(20, 27))	list(c(20, 19, 28))	list(c(20, 3, 29))	list(c(20, 58, 30))	list(c(20, 33, 31))	list(c(20, 32))	list(c(20, 33))	list(c(20, 3, 34))	list(c(20, 7, 35))	list(c(20, 36))	list(c(20, 37))	list(c(20, 38))	list(c(20, 27, 39))	list(c(20, 7, 40))	list(c(20, 3, 2, 41))	list(c(20, 7, 17, 42))	list(c(20, 3, 2, 43))	list(c(20, 7, 44))	list(c(20, 7, 45))	list(c(20, 46))	list(c(20, 7, 47))	list(c(20, 3, 48))	list(c(20, 3, 49))	list(c(20, 7, 50))
list(c(21, 36, 1))	list(c(21, 3, 2))	list(c(21, 3))	list(c(21, 15, 43, 4))	list(c(21, 12, 5))	list(c(21, 33, 6))	list(c(21, 20, 7))	list(c(21, 36, 8))	list(c(21, 40, 9))	list(c(21, 13, 10))	list(c(21, 11))	list(c(21, 12))	list(c(21, 13))	list(c(21, 34, 14))	list(c(21, 15))	list(c(21, 16))	list(c(21, 16, 17))	list(c(21, 18))	list(c(21, 16, 19))	list(c(21, 20))	list()	list(c(21, 22))	list(c(21, 15, 23))	list(c(21, 24))	list(c(21, 16, 25))	list(c(21, 12, 26))	list(c(21, 34, 27))	list(c(21, 16, 28))	list(c(21, 15, 29))	list(c(21, 36, 30))	list(c(21, 36, 31))	list(c(21, 34, 32))	list(c(21, 33))	list(c(21, 34))	list(c(21, 36, 35))	list(c(21, 36))	list(c(21, 15, 37))	list(c(21, 20, 38))	list(c(21, 34, 39))	list(c(21, 40))	list(c(21, 34, 41))	list(c(21, 36, 42))	list(c(21, 15, 43))	list(c(21, 36, 44))	list(c(21, 45))	list(c(21, 15, 46))	list(c(21, 15, 47))	list(c(21, 16, 51, 48))	list(c(21, 3, 49))	list(c(21, 36, 31, 50))
list(c(22, 12, 1))	list(c(22, 49, 2))	list(c(22, 49, 3))	list(c(22, 4))	list(c(22, 5))	list(c(22, 30, 6))	list(c(22, 30, 7))	list(c(22, 28, 8))	list(c(22, 40, 9))	list(c(22, 10))	list(c(22, 35, 11))	list(c(22, 12))	list(c(22, 13))	list(c(22, 49, 14))	list(c(22, 23, 15))	list(c(22, 40, 16))	list(c(22, 35, 17))	list(c(22, 18))	list(c(22, 49, 19))	list(c(22, 12, 20))	list(c(22, 21))	list()	list(c(22, 23))	list(c(22, 24))	list(c(22, 25))	list(c(22, 12, 26))	list(c(22, 56, 27))	list(c(22, 28))	list(c(22, 30, 29))	list(c(22, 30))	list(c(22, 30, 31))	list(c(22, 25, 32))	list(c(22, 30, 31, 33))	list(c(22, 41, 34))	list(c(22, 35))	list(c(22, 30, 36))	list(c(22, 23, 37))	list(c(22, 56, 38))	list(c(22, 30, 39))	list(c(22, 40))	list(c(22, 41))	list(c(22, 41, 42))	list(c(22, 43))	list(c(22, 40, 44))	list(c(22, 4, 45))	list(c(22, 23, 46))	list(c(22, 30, 47))	list(c(22, 49, 48))	list(c(22, 49))	list(c(22, 30, 50))
list(c(23, 12, 1))	list(c(23, 37, 2))	list(c(23, 24, 3))	list(c(23, 4))	list(c(23, 5))	list(c(23, 46, 6))	list(c(23, 7))	list(c(23, 28, 8))	list(c(23, 37, 9))	list(c(23, 24, 10))	list(c(23, 24, 11))	list(c(23, 12))	list(c(23, 24, 10, 13))	list(c(23, 14))	list(c(23, 15))	list(c(23, 15, 21, 16))	list(c(23, 17))	list(c(23, 18))	list(c(23, 28, 19))	list(c(23, 20))	list(c(23, 15, 21))	list(c(23, 22))	list()	list(c(23, 24))	list(c(23, 24, 25))	list(c(23, 24, 26))	list(c(23, 15, 27))	list(c(23, 28))	list(c(23, 15, 29))	list(c(23, 22, 30))	list(c(23, 56, 31))	list(c(23, 24, 32))	list(c(23, 37, 59, 33))	list(c(23, 34))	list(c(23, 7, 35))	list(c(23, 15, 21, 36))	list(c(23, 37))	list(c(23, 37, 38))	list(c(23, 37, 39))	list(c(23, 15, 21, 40))	list(c(23, 18, 41))	list(c(23, 18, 42))	list(c(23, 15, 43))	list(c(23, 44))	list(c(23, 15, 45))	list(c(23, 46))	list(c(23, 47))	list(c(23, 47, 48))	list(c(23, 22, 49))	list(c(23, 50))
list(c(24, 12, 1))	list(c(24, 3, 2))	list(c(24, 3))	list(c(24, 10, 4))	list(c(24, 11, 5))	list(c(24, 26, 6))	list(c(24, 23, 7))	list(c(24, 25, 8))	list(c(24, 10, 9))	list(c(24, 10))	list(c(24, 11))	list(c(24, 12))	list(c(24, 10, 13))	list(c(24, 34, 14))	list(c(24, 23, 15))	list(c(24, 21, 16))	list(c(24, 17))	list(c(24, 18))	list(c(24, 32, 19))	list(c(24, 3, 20))	list(c(24, 21))	list(c(24, 22))	list(c(24, 23))	list()	list(c(24, 25))	list(c(24, 26))	list(c(24, 10, 27))	list(c(24, 28))	list(c(24, 32, 29))	list(c(24, 30))	list(c(24, 30, 31))	list(c(24, 32))	list(c(24, 59, 33))	list(c(24, 34))	list(c(24, 17, 35))	list(c(24, 21, 36))	list(c(24, 23, 37))	list(c(24, 57, 38))	list(c(24, 32, 39))	list(c(24, 21, 40))	list(c(24, 32, 41))	list(c(24, 11, 42))	list(c(24, 43))	list(c(24, 57, 44))	list(c(24, 3, 45))	list(c(24, 23, 46))	list(c(24, 11, 47))	list(c(24, 51, 48))	list(c(24, 3, 49))	list(c(24, 32, 50))
list(c(25, 16, 1))	list(c(25, 49, 2))	list(c(25, 49, 3))	list(c(25, 6, 4))	list(c(25, 9, 5))	list(c(25, 6))	list(c(25, 7))	list(c(25, 8))	list(c(25, 9))	list(c(25, 9, 10))	list(c(25, 24, 11))	list(c(25, 24, 12))	list(c(25, 8, 13))	list(c(25, 14))	list(c(25, 16, 21, 15))	list(c(25, 16))	list(c(25, 16, 17))	list(c(25, 32, 41, 18))	list(c(25, 32, 19))	list(c(25, 32, 20))	list(c(25, 16, 21))	list(c(25, 22))	list(c(25, 24, 23))	list(c(25, 24))	list()	list(c(25, 6, 26))	list(c(25, 6, 27))	list(c(25, 8, 28))	list(c(25, 29))	list(c(25, 6, 30))	list(c(25, 31))	list(c(25, 32))	list(c(25, 6, 33))	list(c(25, 32, 34))	list(c(25, 35))	list(c(25, 8, 36))	list(c(25, 9, 37))	list(c(25, 38))	list(c(25, 32, 39))	list(c(25, 9, 40))	list(c(25, 32, 41))	list(c(25, 9, 42))	list(c(25, 32, 43))	list(c(25, 6, 44))	list(c(25, 8, 45))	list(c(25, 6, 46))	list(c(25, 47))	list(c(25, 48))	list(c(25, 49))	list(c(25, 32, 50))
list(c(26, 52, 1))	list(c(26, 51, 2))	list(c(26, 24, 3))	list(c(26, 4))	list(c(26, 4, 5))	list(c(26, 6))	list(c(26, 38, 7))	list(c(26, 8))	list(c(26, 8, 9))	list(c(26, 13, 10))	list(c(26, 4, 11))	list(c(26, 12))	list(c(26, 13))	list(c(26, 13, 14))	list(c(26, 51, 43, 15))	list(c(26, 51, 16))	list(c(26, 44, 17))	list(c(26, 44, 18))	list(c(26, 6, 19))	list(c(26, 12, 20))	list(c(26, 12, 21))	list(c(26, 12, 22))	list(c(26, 24, 23))	list(c(26, 24))	list(c(26, 6, 25))	list()	list(c(26, 27))	list(c(26, 8, 28))	list(c(26, 4, 29))	list(c(26, 31, 30))	list(c(26, 31))	list(c(26, 50, 32))	list(c(26, 33))	list(c(26, 34))	list(c(26, 6, 35))	list(c(26, 31, 36))	list(c(26, 59, 37))	list(c(26, 38))	list(c(26, 27, 39))	list(c(26, 31, 40))	list(c(26, 8, 41))	list(c(26, 6, 42))	list(c(26, 51, 43))	list(c(26, 44))	list(c(26, 4, 45))	list(c(26, 6, 46))	list(c(26, 38, 47))	list(c(26, 51, 48))	list(c(26, 52, 49))	list(c(26, 50))
list(c(27, 1))	list(c(27, 13, 2))	list(c(27, 56, 3))	list(c(27, 5, 4))	list(c(27, 5))	list(c(27, 6))	list(c(27, 7))	list(c(27, 8))	list(c(27, 9))	list(c(27, 10))	list(c(27, 35, 11))	list(c(27, 1, 12))	list(c(27, 13))	list(c(27, 14))	list(c(27, 15))	list(c(27, 35, 16))	list(c(27, 35, 17))	list(c(27, 44, 18))	list(c(27, 6, 19))	list(c(27, 20))	list(c(27, 34, 21))	list(c(27, 56, 22))	list(c(27, 15, 23))	list(c(27, 10, 24))	list(c(27, 6, 25))	list(c(27, 26))	list()	list(c(27, 28))	list(c(27, 39, 59, 29))	list(c(27, 39, 30))	list(c(27, 26, 31))	list(c(27, 34, 32))	list(c(27, 39, 33))	list(c(27, 34))	list(c(27, 35))	list(c(27, 36))	list(c(27, 39, 37))	list(c(27, 39, 38))	list(c(27, 39))	list(c(27, 9, 40))	list(c(27, 34, 41))	list(c(27, 39, 42))	list(c(27, 56, 43))	list(c(27, 44))	list(c(27, 7, 45))	list(c(27, 6, 46))	list(c(27, 39, 47))	list(c(27, 5, 48))	list(c(27, 56, 49))	list(c(27, 39, 50))
list(c(28, 36, 1))	list(c(28, 19, 2))	list(c(28, 3))	list(c(28, 55, 4))	list(c(28, 53, 5))	list(c(28, 19, 6))	list(c(28, 8, 45, 7))	list(c(28, 8))	list(c(28, 8, 9))	list(c(28, 19, 10))	list(c(28, 53, 11))	list(c(28, 22, 12))	list(c(28, 8, 13))	list(c(28, 55, 14))	list(c(28, 23, 15))	list(c(28, 16))	list(c(28, 16, 17))	list(c(28, 23, 18))	list(c(28, 19))	list(c(28, 19, 20))	list(c(28, 16, 21))	list(c(28, 22))	list(c(28, 23))	list(c(28, 24))	list(c(28, 8, 25))	list(c(28, 8, 26))	list(c(28, 27))	list()	list(c(28, 19, 29))	list(c(28, 22, 30))	list(c(28, 8, 31))	list(c(28, 19, 32))	list(c(28, 53, 59, 33))	list(c(28, 55, 34))	list(c(28, 35))	list(c(28, 36))	list(c(28, 37))	list(c(28, 53, 47, 38))	list(c(28, 27, 39))	list(c(28, 55, 40))	list(c(28, 8, 41))	list(c(28, 8, 41, 42))	list(c(28, 55, 54, 43))	list(c(28, 44))	list(c(28, 8, 45))	list(c(28, 53, 46))	list(c(28, 53, 47))	list(c(28, 53, 48))	list(c(28, 19, 49))	list(c(28, 50))
list(c(29, 36, 1))	list(c(29, 2))	list(c(29, 3))	list(c(29, 4))	list(c(29, 5))	list(c(29, 33, 6))	list(c(29, 45, 7))	list(c(29, 8))	list(c(29, 32, 9))	list(c(29, 4, 10))	list(c(29, 4, 11))	list(c(29, 30, 58, 12))	list(c(29, 14, 13))	list(c(29, 14))	list(c(29, 15))	list(c(29, 25, 16))	list(c(29, 45, 7, 17))	list(c(29, 18))	list(c(29, 19))	list(c(29, 3, 20))	list(c(29, 15, 21))	list(c(29, 30, 22))	list(c(29, 15, 23))	list(c(29, 32, 24))	list(c(29, 25))	list(c(29, 4, 26))	list(c(29, 59, 39, 27))	list(c(29, 19, 28))	list()	list(c(29, 30))	list(c(29, 33, 31))	list(c(29, 32))	list(c(29, 33))	list(c(29, 14, 34))	list(c(29, 32, 35))	list(c(29, 36))	list(c(29, 37))	list(c(29, 45, 38))	list(c(29, 59, 39))	list(c(29, 33, 40))	list(c(29, 32, 41))	list(c(29, 45, 42))	list(c(29, 15, 43))	list(c(29, 44))	list(c(29, 45))	list(c(29, 14, 46))	list(c(29, 30, 47))	list(c(29, 4, 48))	list(c(29, 3, 49))	list(c(29, 32, 50))
list(c(30, 36, 1))	list(c(30, 18, 2))	list(c(30, 58, 3))	list(c(30, 6, 4))	list(c(30, 6, 5))	list(c(30, 6))	list(c(30, 7))	list(c(30, 36, 8))	list(c(30, 9))	list(c(30, 58, 10))	list(c(30, 47, 11))	list(c(30, 58, 12))	list(c(30, 58, 13))	list(c(30, 29, 14))	list(c(30, 29, 15))	list(c(30, 36, 21, 16))	list(c(30, 7, 17))	list(c(30, 18))	list(c(30, 6, 19))	list(c(30, 58, 20))	list(c(30, 36, 21))	list(c(30, 22))	list(c(30, 22, 23))	list(c(30, 24))	list(c(30, 6, 25))	list(c(30, 31, 26))	list(c(30, 39, 27))	list(c(30, 22, 28))	list(c(30, 29))	list()	list(c(30, 31))	list(c(30, 58, 32))	list(c(30, 31, 33))	list(c(30, 39, 34))	list(c(30, 7, 35))	list(c(30, 36))	list(c(30, 37))	list(c(30, 47, 38))	list(c(30, 39))	list(c(30, 22, 40))	list(c(30, 18, 41))	list(c(30, 58, 42))	list(c(30, 7, 43))	list(c(30, 36, 44))	list(c(30, 7, 45))	list(c(30, 6, 46))	list(c(30, 47))	list(c(30, 47, 48))	list(c(30, 22, 49))	list(c(30, 50))
list(c(31, 1))	list(c(31, 56, 3, 2))	list(c(31, 56, 3))	list(c(31, 4))	list(c(31, 4, 5))	list(c(31, 6))	list(c(31, 30, 7))	list(c(31, 8))	list(c(31, 9))	list(c(31, 10))	list(c(31, 11))	list(c(31, 26, 12))	list(c(31, 26, 13))	list(c(31, 14))	list(c(31, 36, 21, 15))	list(c(31, 40, 16))	list(c(31, 30, 7, 17))	list(c(31, 30, 18))	list(c(31, 8, 19))	list(c(31, 33, 20))	list(c(31, 36, 21))	list(c(31, 30, 22))	list(c(31, 56, 23))	list(c(31, 30, 24))	list(c(31, 25))	list(c(31, 26))	list(c(31, 26, 27))	list(c(31, 8, 28))	list(c(31, 33, 29))	list(c(31, 30))	list()	list(c(31, 50, 32))	list(c(31, 33))	list(c(31, 55, 34))	list(c(31, 36, 35))	list(c(31, 36))	list(c(31, 30, 37))	list(c(31, 38))	list(c(31, 30, 39))	list(c(31, 40))	list(c(31, 8, 41))	list(c(31, 56, 42))	list(c(31, 33, 43))	list(c(31, 33, 44))	list(c(31, 45))	list(c(31, 6, 46))	list(c(31, 30, 47))	list(c(31, 50, 48))	list(c(31, 56, 49))	list(c(31, 50))
list(c(32, 58, 12, 1))	list(c(32, 41, 2))	list(c(32, 58, 3))	list(c(32, 29, 4))	list(c(32, 5))	list(c(32, 19, 6))	list(c(32, 35, 7))	list(c(32, 19, 8))	list(c(32, 9))	list(c(32, 19, 10))	list(c(32, 24, 11))	list(c(32, 58, 12))	list(c(32, 34, 13))	list(c(32, 34, 14))	list(c(32, 29, 15))	list(c(32, 25, 16))	list(c(32, 35, 17))	list(c(32, 41, 18))	list(c(32, 19))	list(c(32, 20))	list(c(32, 34, 21))	list(c(32, 25, 22))	list(c(32, 24, 23))	list(c(32, 24))	list(c(32, 25))	list(c(32, 50, 26))	list(c(32, 34, 27))	list(c(32, 19, 28))	list(c(32, 29))	list(c(32, 58, 30))	list(c(32, 50, 31))	list()	list(c(32, 29, 33))	list(c(32, 34))	list(c(32, 35))	list(c(32, 29, 36))	list(c(32, 37))	list(c(32, 57, 38))	list(c(32, 39))	list(c(32, 9, 40))	list(c(32, 41))	list(c(32, 41, 42))	list(c(32, 43))	list(c(32, 44))	list(c(32, 29, 45))	list(c(32, 19, 6, 46))	list(c(32, 47))	list(c(32, 50, 48))	list(c(32, 19, 49))	list(c(32, 50))
list(c(33, 39, 1))	list(c(33, 43, 2))	list(c(33, 3))	list(c(33, 4))	list(c(33, 4, 5))	list(c(33, 6))	list(c(33, 20, 7))	list(c(33, 31, 8))	list(c(33, 31, 9))	list(c(33, 4, 10))	list(c(33, 43, 11))	list(c(33, 20, 12))	list(c(33, 26, 13))	list(c(33, 29, 14))	list(c(33, 43, 15))	list(c(33, 21, 16))	list(c(33, 44, 17))	list(c(33, 44, 18))	list(c(33, 29, 19))	list(c(33, 20))	list(c(33, 21))	list(c(33, 31, 30, 22))	list(c(33, 59, 37, 23))	list(c(33, 59, 24))	list(c(33, 6, 25))	list(c(33, 26))	list(c(33, 39, 27))	list(c(33, 59, 53, 28))	list(c(33, 29))	list(c(33, 31, 30))	list(c(33, 31))	list(c(33, 29, 32))	list()	list(c(33, 39, 34))	list(c(33, 35))	list(c(33, 31, 36))	list(c(33, 59, 37))	list(c(33, 38))	list(c(33, 39))	list(c(33, 40))	list(c(33, 41))	list(c(33, 6, 42))	list(c(33, 43))	list(c(33, 44))	list(c(33, 29, 45))	list(c(33, 6, 46))	list(c(33, 47))	list(c(33, 51, 48))	list(c(33, 56, 49))	list(c(33, 31, 50))
list(c(34, 39, 1))	list(c(34, 13, 2))	list(c(34, 3))	list(c(34, 55, 4))	list(c(34, 27, 5))	list(c(34, 27, 6))	list(c(34, 27, 7))	list(c(34, 8))	list(c(34, 32, 9))	list(c(34, 13, 10))	list(c(34, 39, 59, 11))	list(c(34, 21, 12))	list(c(34, 13))	list(c(34, 14))	list(c(34, 55, 15))	list(c(34, 21, 16))	list(c(34, 17))	list(c(34, 41, 18))	list(c(34, 32, 19))	list(c(34, 3, 20))	list(c(34, 21))	list(c(34, 41, 22))	list(c(34, 23))	list(c(34, 24))	list(c(34, 32, 25))	list(c(34, 26))	list(c(34, 27))	list(c(34, 55, 28))	list(c(34, 14, 29))	list(c(34, 39, 30))	list(c(34, 55, 31))	list(c(34, 32))	list(c(34, 39, 33))	list()	list(c(34, 27, 35))	list(c(34, 36))	list(c(34, 37))	list(c(34, 39, 38))	list(c(34, 39))	list(c(34, 55, 40))	list(c(34, 41))	list(c(34, 41, 42))	list(c(34, 55, 54, 43))	list(c(34, 27, 44))	list(c(34, 3, 45))	list(c(34, 14, 46))	list(c(34, 39, 47))	list(c(34, 39, 59, 48))	list(c(34, 3, 49))	list(c(34, 39, 50))
list(c(35, 7, 1))	list(c(35, 7, 2))	list(c(35, 7, 20, 3))	list(c(35, 4))	list(c(35, 17, 5))	list(c(35, 6))	list(c(35, 7))	list(c(35, 8))	list(c(35, 10, 9))	list(c(35, 10))	list(c(35, 11))	list(c(35, 22, 12))	list(c(35, 27, 13))	list(c(35, 27, 14))	list(c(35, 17, 15))	list(c(35, 16))	list(c(35, 17))	list(c(35, 18))	list(c(35, 6, 19))	list(c(35, 7, 20))	list(c(35, 36, 21))	list(c(35, 22))	list(c(35, 7, 23))	list(c(35, 17, 24))	list(c(35, 25))	list(c(35, 6, 26))	list(c(35, 27))	list(c(35, 28))	list(c(35, 32, 29))	list(c(35, 7, 30))	list(c(35, 36, 31))	list(c(35, 32))	list(c(35, 33))	list(c(35, 27, 34))	list()	list(c(35, 36))	list(c(35, 7, 37))	list(c(35, 7, 38))	list(c(35, 39))	list(c(35, 7, 40))	list(c(35, 17, 41))	list(c(35, 17, 42))	list(c(35, 11, 43))	list(c(35, 17, 44))	list(c(35, 7, 45))	list(c(35, 17, 46))	list(c(35, 11, 47))	list(c(35, 48))	list(c(35, 49))	list(c(35, 6, 50))
list(c(36, 1))	list(c(36, 21, 3, 2))	list(c(36, 21, 3))	list(c(36, 29, 4))	list(c(36, 8, 5))	list(c(36, 30, 6))	list(c(36, 30, 7))	list(c(36, 8))	list(c(36, 8, 9))	list(c(36, 1, 10))	list(c(36, 1, 11))	list(c(36, 1, 12))	list(c(36, 8, 13))	list(c(36, 34, 14))	list(c(36, 21, 15))	list(c(36, 21, 16))	list(c(36, 35, 17))	list(c(36, 18))	list(c(36, 8, 19))	list(c(36, 20))	list(c(36, 21))	list(c(36, 30, 22))	list(c(36, 21, 15, 23))	list(c(36, 21, 24))	list(c(36, 8, 25))	list(c(36, 31, 26))	list(c(36, 27))	list(c(36, 28))	list(c(36, 29))	list(c(36, 30))	list(c(36, 31))	list(c(36, 29, 32))	list(c(36, 31, 33))	list(c(36, 34))	list(c(36, 35))	list()	list(c(36, 29, 37))	list(c(36, 44, 38))	list(c(36, 1, 39))	list(c(36, 21, 40))	list(c(36, 8, 41))	list(c(36, 42))	list(c(36, 43))	list(c(36, 44))	list(c(36, 8, 45))	list(c(36, 8, 46))	list(c(36, 30, 47))	list(c(36, 52, 48))	list(c(36, 56, 49))	list(c(36, 31, 50))
list(c(37, 7, 1))	list(c(37, 2))	list(c(37, 20, 3))	list(c(37, 29, 4))	list(c(37, 9, 5))	list(c(37, 7, 35, 6))	list(c(37, 7))	list(c(37, 9, 8))	list(c(37, 9))	list(c(37, 9, 10))	list(c(37, 59, 11))	list(c(37, 20, 12))	list(c(37, 2, 13))	list(c(37, 59, 14))	list(c(37, 15))	list(c(37, 9, 16))	list(c(37, 7, 17))	list(c(37, 2, 18))	list(c(37, 20, 19))	list(c(37, 20))	list(c(37, 15, 21))	list(c(37, 23, 22))	list(c(37, 23))	list(c(37, 23, 24))	list(c(37, 9, 25))	list(c(37, 59, 26))	list(c(37, 39, 27))	list(c(37, 28))	list(c(37, 29))	list(c(37, 30))	list(c(37, 30, 31))	list(c(37, 32))	list(c(37, 59, 33))	list(c(37, 34))	list(c(37, 7, 35))	list(c(37, 29, 36))	list()	list(c(37, 38))	list(c(37, 39))	list(c(37, 40))	list(c(37, 2, 41))	list(c(37, 9, 42))	list(c(37, 15, 43))	list(c(37, 7, 44))	list(c(37, 7, 45))	list(c(37, 23, 46))	list(c(37, 38, 47))	list(c(37, 48))	list(c(37, 2, 49))	list(c(37, 50))
list(c(38, 39, 1))	list(c(38, 37, 2))	list(c(38, 20, 3))	list(c(38, 26, 4))	list(c(38, 5))	list(c(38, 26, 6))	list(c(38, 7))	list(c(38, 45, 8))	list(c(38, 10, 9))	list(c(38, 10))	list(c(38, 47, 11))	list(c(38, 26, 12))	list(c(38, 13))	list(c(38, 39, 34, 14))	list(c(38, 37, 15))	list(c(38, 26, 51, 16))	list(c(38, 7, 17))	list(c(38, 47, 18))	list(c(38, 57, 19))	list(c(38, 20))	list(c(38, 20, 21))	list(c(38, 56, 22))	list(c(38, 37, 23))	list(c(38, 57, 24))	list(c(38, 25))	list(c(38, 26))	list(c(38, 39, 27))	list(c(38, 47, 53, 28))	list(c(38, 45, 29))	list(c(38, 47, 30))	list(c(38, 31))	list(c(38, 57, 32))	list(c(38, 33))	list(c(38, 39, 34))	list(c(38, 7, 35))	list(c(38, 44, 36))	list(c(38, 37))	list()	list(c(38, 39))	list(c(38, 40))	list(c(38, 41))	list(c(38, 41, 42))	list(c(38, 43))	list(c(38, 44))	list(c(38, 45))	list(c(38, 26, 6, 46))	list(c(38, 47))	list(c(38, 47, 48))	list(c(38, 47, 49))	list(c(38, 47, 50))
list(c(39, 1))	list(c(39, 37, 2))	list(c(39, 34, 3))	list(c(39, 34, 55, 4))	list(c(39, 27, 5))	list(c(39, 27, 6))	list(c(39, 27, 7))	list(c(39, 27, 8))	list(c(39, 27, 9))	list(c(39, 27, 10))	list(c(39, 59, 11))	list(c(39, 1, 12))	list(c(39, 34, 13))	list(c(39, 34, 14))	list(c(39, 37, 15))	list(c(39, 1, 16))	list(c(39, 35, 17))	list(c(39, 47, 18))	list(c(39, 32, 19))	list(c(39, 27, 20))	list(c(39, 34, 21))	list(c(39, 30, 22))	list(c(39, 37, 23))	list(c(39, 32, 24))	list(c(39, 32, 25))	list(c(39, 27, 26))	list(c(39, 27))	list(c(39, 27, 28))	list(c(39, 59, 29))	list(c(39, 30))	list(c(39, 30, 31))	list(c(39, 32))	list(c(39, 33))	list(c(39, 34))	list(c(39, 35))	list(c(39, 1, 36))	list(c(39, 37))	list(c(39, 38))	list()	list(c(39, 40))	list(c(39, 34, 41))	list(c(39, 42))	list(c(39, 33, 43))	list(c(39, 44))	list(c(39, 38, 45))	list(c(39, 34, 14, 46))	list(c(39, 47))	list(c(39, 59, 48))	list(c(39, 47, 49))	list(c(39, 50))
list(c(40, 16, 1))	list(c(40, 3, 2))	list(c(40, 3))	list(c(40, 55, 4))	list(c(40, 9, 5))	list(c(40, 44, 6))	list(c(40, 7))	list(c(40, 8))	list(c(40, 9))	list(c(40, 9, 10))	list(c(40, 16, 11))	list(c(40, 22, 12))	list(c(40, 9, 10, 13))	list(c(40, 14))	list(c(40, 21, 15))	list(c(40, 16))	list(c(40, 44, 17))	list(c(40, 44, 18))	list(c(40, 16, 19))	list(c(40, 7, 20))	list(c(40, 21))	list(c(40, 22))	list(c(40, 21, 15, 23))	list(c(40, 21, 24))	list(c(40, 9, 25))	list(c(40, 31, 26))	list(c(40, 9, 27))	list(c(40, 55, 28))	list(c(40, 33, 29))	list(c(40, 22, 30))	list(c(40, 31))	list(c(40, 9, 32))	list(c(40, 33))	list(c(40, 55, 34))	list(c(40, 7, 35))	list(c(40, 21, 36))	list(c(40, 37))	list(c(40, 38))	list(c(40, 39))	list()	list(c(40, 41))	list(c(40, 9, 42))	list(c(40, 43))	list(c(40, 44))	list(c(40, 7, 45))	list(c(40, 8, 46))	list(c(40, 7, 47))	list(c(40, 16, 51, 48))	list(c(40, 22, 49))	list(c(40, 31, 50))
list(c(41, 12, 1))	list(c(41, 2))	list(c(41, 2, 3))	list(c(41, 5, 4))	list(c(41, 5))	list(c(41, 42, 6))	list(c(41, 17, 7))	list(c(41, 8))	list(c(41, 9))	list(c(41, 2, 10))	list(c(41, 42, 11))	list(c(41, 12))	list(c(41, 34, 13))	list(c(41, 34, 14))	list(c(41, 15))	list(c(41, 17, 16))	list(c(41, 17))	list(c(41, 18))	list(c(41, 32, 19))	list(c(41, 2, 3, 20))	list(c(41, 34, 21))	list(c(41, 22))	list(c(41, 18, 23))	list(c(41, 32, 24))	list(c(41, 32, 25))	list(c(41, 8, 26))	list(c(41, 34, 27))	list(c(41, 8, 28))	list(c(41, 32, 29))	list(c(41, 18, 30))	list(c(41, 8, 31))	list(c(41, 32))	list(c(41, 33))	list(c(41, 34))	list(c(41, 17, 35))	list(c(41, 8, 36))	list(c(41, 2, 37))	list(c(41, 38))	list(c(41, 34, 39))	list(c(41, 40))	list()	list(c(41, 42))	list(c(41, 2, 43))	list(c(41, 44))	list(c(41, 8, 45))	list(c(41, 17, 46))	list(c(41, 18, 47))	list(c(41, 42, 48))	list(c(41, 2, 49))	list(c(41, 50))
list(c(42, 11, 1))	list(c(42, 41, 2))	list(c(42, 41, 2, 3))	list(c(42, 11, 4))	list(c(42, 41, 5))	list(c(42, 6))	list(c(42, 17, 7))	list(c(42, 41, 8))	list(c(42, 9))	list(c(42, 9, 10))	list(c(42, 11))	list(c(42, 41, 12))	list(c(42, 13))	list(c(42, 14))	list(c(42, 17, 15))	list(c(42, 17, 16))	list(c(42, 17))	list(c(42, 18))	list(c(42, 6, 19))	list(c(42, 17, 7, 20))	list(c(42, 36, 21))	list(c(42, 41, 22))	list(c(42, 18, 23))	list(c(42, 11, 24))	list(c(42, 9, 25))	list(c(42, 6, 26))	list(c(42, 39, 27))	list(c(42, 41, 8, 28))	list(c(42, 45, 29))	list(c(42, 58, 30))	list(c(42, 56, 31))	list(c(42, 41, 32))	list(c(42, 6, 33))	list(c(42, 41, 34))	list(c(42, 17, 35))	list(c(42, 36))	list(c(42, 9, 37))	list(c(42, 41, 38))	list(c(42, 39))	list(c(42, 9, 40))	list(c(42, 41))	list()	list(c(42, 43))	list(c(42, 17, 44))	list(c(42, 45))	list(c(42, 17, 46))	list(c(42, 47))	list(c(42, 48))	list(c(42, 56, 49))	list(c(42, 50))
list(c(43, 11, 1))	list(c(43, 2))	list(c(43, 2, 3))	list(c(43, 4))	list(c(43, 4, 5))	list(c(43, 4, 6))	list(c(43, 7))	list(c(43, 45, 8))	list(c(43, 56, 9))	list(c(43, 2, 10))	list(c(43, 11))	list(c(43, 2, 12))	list(c(43, 2, 13))	list(c(43, 54, 55, 14))	list(c(43, 15))	list(c(43, 51, 16))	list(c(43, 15, 17))	list(c(43, 2, 18))	list(c(43, 2, 19))	list(c(43, 2, 3, 20))	list(c(43, 15, 21))	list(c(43, 22))	list(c(43, 15, 23))	list(c(43, 24))	list(c(43, 32, 25))	list(c(43, 51, 26))	list(c(43, 56, 27))	list(c(43, 54, 55, 28))	list(c(43, 15, 29))	list(c(43, 7, 30))	list(c(43, 33, 31))	list(c(43, 32))	list(c(43, 33))	list(c(43, 54, 55, 34))	list(c(43, 11, 35))	list(c(43, 36))	list(c(43, 15, 37))	list(c(43, 38))	list(c(43, 33, 39))	list(c(43, 40))	list(c(43, 2, 41))	list(c(43, 42))	list()	list(c(43, 44))	list(c(43, 45))	list(c(43, 54, 46))	list(c(43, 11, 47))	list(c(43, 51, 48))	list(c(43, 2, 49))	list(c(43, 11, 50))
list(c(44, 36, 1))	list(c(44, 18, 2))	list(c(44, 3))	list(c(44, 4))	list(c(44, 17, 5))	list(c(44, 6))	list(c(44, 7))	list(c(44, 36, 8))	list(c(44, 40, 9))	list(c(44, 10))	list(c(44, 11))	list(c(44, 26, 12))	list(c(44, 13))	list(c(44, 13, 14))	list(c(44, 15))	list(c(44, 17, 16))	list(c(44, 17))	list(c(44, 18))	list(c(44, 57, 19))	list(c(44, 7, 20))	list(c(44, 36, 21))	list(c(44, 40, 22))	list(c(44, 23))	list(c(44, 57, 24))	list(c(44, 6, 25))	list(c(44, 26))	list(c(44, 27))	list(c(44, 28))	list(c(44, 29))	list(c(44, 36, 30))	list(c(44, 33, 31))	list(c(44, 32))	list(c(44, 33))	list(c(44, 27, 34))	list(c(44, 17, 35))	list(c(44, 36))	list(c(44, 7, 37))	list(c(44, 38))	list(c(44, 39))	list(c(44, 40))	list(c(44, 41))	list(c(44, 17, 42))	list(c(44, 43))	list()	list(c(44, 45))	list(c(44, 17, 46))	list(c(44, 18, 47))	list(c(44, 26, 51, 48))	list(c(44, 18, 2, 49))	list(c(44, 7, 50))
list(c(45, 7, 1))	list(c(45, 3, 2))	list(c(45, 3))	list(c(45, 4))	list(c(45, 4, 5))	list(c(45, 4, 6))	list(c(45, 7))	list(c(45, 8))	list(c(45, 8, 9))	list(c(45, 4, 10))	list(c(45, 11))	list(c(45, 7, 12))	list(c(45, 8, 13))	list(c(45, 29, 14))	list(c(45, 15))	list(c(45, 21, 16))	list(c(45, 7, 17))	list(c(45, 44, 18))	list(c(45, 8, 19))	list(c(45, 7, 20))	list(c(45, 21))	list(c(45, 4, 22))	list(c(45, 15, 23))	list(c(45, 3, 24))	list(c(45, 8, 25))	list(c(45, 4, 26))	list(c(45, 7, 27))	list(c(45, 8, 28))	list(c(45, 29))	list(c(45, 7, 30))	list(c(45, 31))	list(c(45, 29, 32))	list(c(45, 29, 33))	list(c(45, 3, 34))	list(c(45, 7, 35))	list(c(45, 8, 36))	list(c(45, 7, 37))	list(c(45, 38))	list(c(45, 38, 39))	list(c(45, 7, 40))	list(c(45, 8, 41))	list(c(45, 42))	list(c(45, 43))	list(c(45, 44))	list()	list(c(45, 8, 46))	list(c(45, 38, 47))	list(c(45, 4, 48))	list(c(45, 3, 49))	list(c(45, 7, 50))
list(c(46, 1))	list(c(46, 2))	list(c(46, 20, 3))	list(c(46, 6, 4))	list(c(46, 5))	list(c(46, 6))	list(c(46, 17, 7))	list(c(46, 8))	list(c(46, 8, 9))	list(c(46, 54, 13, 10))	list(c(46, 11))	list(c(46, 6, 12))	list(c(46, 54, 13))	list(c(46, 14))	list(c(46, 15))	list(c(46, 17, 16))	list(c(46, 17))	list(c(46, 17, 18))	list(c(46, 6, 19))	list(c(46, 20))	list(c(46, 15, 21))	list(c(46, 23, 22))	list(c(46, 23))	list(c(46, 23, 24))	list(c(46, 6, 25))	list(c(46, 6, 26))	list(c(46, 6, 27))	list(c(46, 53, 28))	list(c(46, 14, 29))	list(c(46, 6, 30))	list(c(46, 6, 31))	list(c(46, 6, 19, 32))	list(c(46, 6, 33))	list(c(46, 14, 34))	list(c(46, 17, 35))	list(c(46, 8, 36))	list(c(46, 23, 37))	list(c(46, 6, 26, 38))	list(c(46, 14, 34, 39))	list(c(46, 8, 40))	list(c(46, 17, 41))	list(c(46, 17, 42))	list(c(46, 54, 43))	list(c(46, 17, 44))	list(c(46, 8, 45))	list()	list(c(46, 53, 47))	list(c(46, 48))	list(c(46, 6, 19, 49))	list(c(46, 6, 50))
list(c(47, 11, 1))	list(c(47, 18, 2))	list(c(47, 49, 3))	list(c(47, 48, 4))	list(c(47, 53, 5))	list(c(47, 50, 6))	list(c(47, 7))	list(c(47, 53, 28, 8))	list(c(47, 30, 9))	list(c(47, 38, 10))	list(c(47, 11))	list(c(47, 58, 12))	list(c(47, 50, 13))	list(c(47, 53, 14))	list(c(47, 15))	list(c(47, 48, 51, 16))	list(c(47, 7, 17))	list(c(47, 18))	list(c(47, 53, 19))	list(c(47, 7, 20))	list(c(47, 15, 21))	list(c(47, 30, 22))	list(c(47, 23))	list(c(47, 11, 24))	list(c(47, 25))	list(c(47, 38, 26))	list(c(47, 39, 27))	list(c(47, 53, 28))	list(c(47, 30, 29))	list(c(47, 30))	list(c(47, 30, 31))	list(c(47, 32))	list(c(47, 33))	list(c(47, 39, 34))	list(c(47, 11, 35))	list(c(47, 30, 36))	list(c(47, 38, 37))	list(c(47, 38))	list(c(47, 39))	list(c(47, 7, 40))	list(c(47, 18, 41))	list(c(47, 42))	list(c(47, 11, 43))	list(c(47, 18, 44))	list(c(47, 38, 45))	list(c(47, 53, 46))	list()	list(c(47, 48))	list(c(47, 49))	list(c(47, 50))
list(c(48, 52, 1))	list(c(48, 51, 2))	list(c(48, 3))	list(c(48, 4))	list(c(48, 5))	list(c(48, 4, 6))	list(c(48, 47, 7))	list(c(48, 4, 45, 8))	list(c(48, 5, 9))	list(c(48, 4, 10))	list(c(48, 47, 11))	list(c(48, 52, 1, 12))	list(c(48, 51, 26, 13))	list(c(48, 52, 14))	list(c(48, 47, 15))	list(c(48, 51, 16))	list(c(48, 51, 17))	list(c(48, 47, 18))	list(c(48, 49, 19))	list(c(48, 3, 20))	list(c(48, 51, 16, 21))	list(c(48, 49, 22))	list(c(48, 47, 23))	list(c(48, 51, 24))	list(c(48, 25))	list(c(48, 51, 26))	list(c(48, 5, 27))	list(c(48, 53, 28))	list(c(48, 4, 29))	list(c(48, 47, 30))	list(c(48, 50, 31))	list(c(48, 50, 32))	list(c(48, 51, 33))	list(c(48, 59, 39, 34))	list(c(48, 35))	list(c(48, 52, 36))	list(c(48, 37))	list(c(48, 47, 38))	list(c(48, 59, 39))	list(c(48, 51, 16, 40))	list(c(48, 42, 41))	list(c(48, 42))	list(c(48, 51, 43))	list(c(48, 51, 26, 44))	list(c(48, 4, 45))	list(c(48, 46))	list(c(48, 47))	list()	list(c(48, 49))	list(c(48, 50))
list(c(49, 52, 1))	list(c(49, 2))	list(c(49, 3))	list(c(49, 48, 4))	list(c(49, 22, 5))	list(c(49, 19, 6))	list(c(49, 3, 20, 7))	list(c(49, 8))	list(c(49, 9))	list(c(49, 2, 10))	list(c(49, 47, 11))	list(c(49, 22, 12))	list(c(49, 2, 13))	list(c(49, 14))	list(c(49, 15))	list(c(49, 25, 16))	list(c(49, 35, 17))	list(c(49, 2, 18))	list(c(49, 19))	list(c(49, 3, 20))	list(c(49, 3, 21))	list(c(49, 22))	list(c(49, 22, 23))	list(c(49, 3, 24))	list(c(49, 25))	list(c(49, 52, 26))	list(c(49, 56, 27))	list(c(49, 19, 28))	list(c(49, 3, 29))	list(c(49, 22, 30))	list(c(49, 56, 31))	list(c(49, 19, 32))	list(c(49, 56, 33))	list(c(49, 3, 34))	list(c(49, 35))	list(c(49, 56, 36))	list(c(49, 2, 37))	list(c(49, 47, 38))	list(c(49, 47, 39))	list(c(49, 22, 40))	list(c(49, 2, 41))	list(c(49, 56, 42))	list(c(49, 2, 43))	list(c(49, 2, 18, 44))	list(c(49, 3, 45))	list(c(49, 19, 6, 46))	list(c(49, 47))	list(c(49, 48))	list()	list(c(49, 50))
list(c(50, 1))	list(c(50, 2))	list(c(50, 2, 3))	list(c(50, 51, 4))	list(c(50, 6, 5))	list(c(50, 6))	list(c(50, 7))	list(c(50, 31, 8))	list(c(50, 32, 9))	list(c(50, 13, 10))	list(c(50, 11))	list(c(50, 12))	list(c(50, 13))	list(c(50, 13, 14))	list(c(50, 47, 15))	list(c(50, 16))	list(c(50, 7, 17))	list(c(50, 47, 18))	list(c(50, 32, 19))	list(c(50, 7, 20))	list(c(50, 31, 36, 21))	list(c(50, 30, 22))	list(c(50, 23))	list(c(50, 32, 24))	list(c(50, 32, 25))	list(c(50, 26))	list(c(50, 39, 27))	list(c(50, 28))	list(c(50, 32, 29))	list(c(50, 30))	list(c(50, 31))	list(c(50, 32))	list(c(50, 31, 33))	list(c(50, 39, 34))	list(c(50, 6, 35))	list(c(50, 31, 36))	list(c(50, 37))	list(c(50, 47, 38))	list(c(50, 39))	list(c(50, 31, 40))	list(c(50, 41))	list(c(50, 42))	list(c(50, 11, 43))	list(c(50, 7, 44))	list(c(50, 7, 45))	list(c(50, 6, 46))	list(c(50, 47))	list(c(50, 48))	list(c(50, 49))	list()
list(c(51, 1))	list(c(51, 2))	list(c(51, 2, 3))	list(c(51, 4))	list(c(51, 4, 5))	list(c(51, 26, 6))	list(c(51, 7))	list(c(51, 26, 8))	list(c(51, 16, 9))	list(c(51, 4, 10))	list(c(51, 4, 11))	list(c(51, 26, 12))	list(c(51, 26, 13))	list(c(51, 52, 14))	list(c(51, 43, 15))	list(c(51, 16))	list(c(51, 17))	list(c(51, 2, 18))	list(c(51, 57, 19))	list(c(51, 2, 3, 20))	list(c(51, 16, 21))	list(c(51, 4, 22))	list(c(51, 43, 15, 23))	list(c(51, 24))	list(c(51, 16, 25))	list(c(51, 26))	list(c(51, 26, 27))	list(c(51, 16, 28))	list(c(51, 4, 29))	list(c(51, 50, 30))	list(c(51, 26, 31))	list(c(51, 57, 32))	list(c(51, 33))	list(c(51, 34))	list(c(51, 17, 35))	list(c(51, 1, 36))	list(c(51, 2, 37))	list(c(51, 26, 38))	list(c(51, 59, 39))	list(c(51, 16, 40))	list(c(51, 2, 41))	list(c(51, 17, 42))	list(c(51, 43))	list(c(51, 26, 44))	list(c(51, 4, 45))	list(c(51, 46))	list(c(51, 48, 47))	list(c(51, 48))	list(c(51, 49))	list(c(51, 50))
list(c(52, 1))	list(c(52, 49, 2))	list(c(52, 49, 3))	list(c(52, 51, 4))	list(c(52, 5))	list(c(52, 26, 6))	list(c(52, 1, 7))	list(c(52, 26, 8))	list(c(52, 5, 9))	list(c(52, 1, 10))	list(c(52, 1, 11))	list(c(52, 1, 12))	list(c(52, 13))	list(c(52, 14))	list(c(52, 51, 43, 15))	list(c(52, 51, 16))	list(c(52, 51, 17))	list(c(52, 18))	list(c(52, 57, 19))	list(c(52, 58, 20))	list(c(52, 36, 21))	list(c(52, 49, 22))	list(c(52, 24, 23))	list(c(52, 24))	list(c(52, 49, 25))	list(c(52, 26))	list(c(52, 1, 27))	list(c(52, 53, 28))	list(c(52, 59, 29))	list(c(52, 58, 30))	list(c(52, 26, 31))	list(c(52, 57, 32))	list(c(52, 59, 33))	list(c(52, 14, 34))	list(c(52, 49, 35))	list(c(52, 36))	list(c(52, 37))	list(c(52, 26, 38))	list(c(52, 1, 39))	list(c(52, 51, 16, 40))	list(c(52, 41))	list(c(52, 48, 42))	list(c(52, 51, 43))	list(c(52, 26, 44))	list(c(52, 51, 4, 45))	list(c(52, 51, 46))	list(c(52, 48, 47))	list(c(52, 48))	list(c(52, 49))	list(c(52, 48, 50))
list(c(53, 52, 1))	list(c(53, 19, 2))	list(c(53, 28, 3))	list(c(53, 55, 4))	list(c(53, 5))	list(c(53, 19, 6))	list(c(53, 47, 7))	list(c(53, 28, 8))	list(c(53, 5, 9))	list(c(53, 19, 10))	list(c(53, 11))	list(c(53, 12))	list(c(53, 14, 13))	list(c(53, 14))	list(c(53, 55, 15))	list(c(53, 28, 16))	list(c(53, 46, 17))	list(c(53, 47, 18))	list(c(53, 19))	list(c(53, 19, 20))	list(c(53, 21))	list(c(53, 22))	list(c(53, 28, 23))	list(c(53, 11, 24))	list(c(53, 19, 32, 25))	list(c(53, 52, 26))	list(c(53, 28, 27))	list(c(53, 28))	list(c(53, 19, 29))	list(c(53, 47, 30))	list(c(53, 47, 30, 31))	list(c(53, 19, 32))	list(c(53, 59, 33))	list(c(53, 55, 34))	list(c(53, 35))	list(c(53, 36))	list(c(53, 59, 37))	list(c(53, 47, 38))	list(c(53, 47, 39))	list(c(53, 55, 40))	list(c(53, 19, 32, 41))	list(c(53, 11, 42))	list(c(53, 11, 43))	list(c(53, 28, 44))	list(c(53, 28, 8, 45))	list(c(53, 46))	list(c(53, 47))	list(c(53, 48))	list(c(53, 19, 49))	list(c(53, 47, 50))
list(c(54, 46, 1))	list(c(54, 43, 2))	list(c(54, 3))	list(c(54, 4))	list(c(54, 46, 5))	list(c(54, 46, 6))	list(c(54, 20, 7))	list(c(54, 46, 8))	list(c(54, 13, 10, 9))	list(c(54, 13, 10))	list(c(54, 43, 11))	list(c(54, 12))	list(c(54, 13))	list(c(54, 55, 14))	list(c(54, 15))	list(c(54, 19, 16))	list(c(54, 46, 17))	list(c(54, 43, 2, 18))	list(c(54, 19))	list(c(54, 20))	list(c(54, 15, 21))	list(c(54, 55, 22))	list(c(54, 46, 23))	list(c(54, 43, 24))	list(c(54, 46, 6, 25))	list(c(54, 13, 26))	list(c(54, 13, 27))	list(c(54, 55, 28))	list(c(54, 33, 29))	list(c(54, 55, 31, 30))	list(c(54, 55, 31))	list(c(54, 19, 32))	list(c(54, 33))	list(c(54, 55, 34))	list(c(54, 46, 17, 35))	list(c(54, 46, 8, 36))	list(c(54, 37))	list(c(54, 38))	list(c(54, 55, 34, 39))	list(c(54, 55, 40))	list(c(54, 55, 34, 41))	list(c(54, 46, 17, 42))	list(c(54, 43))	list(c(54, 46, 17, 44))	list(c(54, 4, 45))	list(c(54, 46))	list(c(54, 50, 47))	list(c(54, 4, 48))	list(c(54, 19, 49))	list(c(54, 50))
list(c(55, 34, 39, 1))	list(c(55, 2))	list(c(55, 34, 3))	list(c(55, 4))	list(c(55, 4, 5))	list(c(55, 54, 46, 6))	list(c(55, 40, 7))	list(c(55, 28, 8))	list(c(55, 40, 9))	list(c(55, 4, 10))	list(c(55, 4, 11))	list(c(55, 4, 12))	list(c(55, 54, 13))	list(c(55, 14))	list(c(55, 15))	list(c(55, 28, 16))	list(c(55, 54, 46, 17))	list(c(55, 34, 41, 18))	list(c(55, 28, 19))	list(c(55, 54, 20))	list(c(55, 15, 21))	list(c(55, 22))	list(c(55, 15, 23))	list(c(55, 28, 24))	list(c(55, 28, 8, 25))	list(c(55, 4, 26))	list(c(55, 34, 27))	list(c(55, 28))	list(c(55, 14, 29))	list(c(55, 31, 30))	list(c(55, 31))	list(c(55, 34, 32))	list(c(55, 54, 33))	list(c(55, 34))	list(c(55, 4, 35))	list(c(55, 31, 36))	list(c(55, 54, 37))	list(c(55, 53, 47, 38))	list(c(55, 34, 39))	list(c(55, 40))	list(c(55, 34, 41))	list(c(55, 34, 41, 42))	list(c(55, 54, 43))	list(c(55, 40, 44))	list(c(55, 4, 45))	list(c(55, 54, 46))	list(c(55, 53, 47))	list(c(55, 4, 48))	list(c(55, 14, 49))	list(c(55, 54, 50))
list(c(56, 36, 1))	list(c(56, 3, 2))	list(c(56, 3))	list(c(56, 43, 4))	list(c(56, 9, 5))	list(c(56, 27, 6))	list(c(56, 7))	list(c(56, 36, 8))	list(c(56, 9))	list(c(56, 9, 10))	list(c(56, 11))	list(c(56, 58, 12))	list(c(56, 27, 13))	list(c(56, 27, 14))	list(c(56, 43, 15))	list(c(56, 9, 16))	list(c(56, 42, 17))	list(c(56, 18))	list(c(56, 49, 19))	list(c(56, 3, 20))	list(c(56, 36, 21))	list(c(56, 22))	list(c(56, 23))	list(c(56, 3, 24))	list(c(56, 9, 25))	list(c(56, 31, 26))	list(c(56, 27))	list(c(56, 28))	list(c(56, 3, 29))	list(c(56, 31, 30))	list(c(56, 31))	list(c(56, 58, 32))	list(c(56, 33))	list(c(56, 34))	list(c(56, 27, 35))	list(c(56, 36))	list(c(56, 37))	list(c(56, 38))	list(c(56, 39))	list(c(56, 40))	list(c(56, 42, 41))	list(c(56, 42))	list(c(56, 43))	list(c(56, 36, 44))	list(c(56, 3, 45))	list(c(56, 53, 46))	list(c(56, 38, 47))	list(c(56, 49, 48))	list(c(56, 49))	list(c(56, 31, 50))
list(c(57, 52, 1))	list(c(57, 19, 2))	list(c(57, 24, 3))	list(c(57, 51, 4))	list(c(57, 5))	list(c(57, 19, 6))	list(c(57, 7))	list(c(57, 19, 8))	list(c(57, 9))	list(c(57, 10))	list(c(57, 24, 11))	list(c(57, 58, 12))	list(c(57, 10, 13))	list(c(57, 52, 14))	list(c(57, 24, 23, 15))	list(c(57, 51, 16))	list(c(57, 44, 17))	list(c(57, 44, 18))	list(c(57, 19))	list(c(57, 19, 20))	list(c(57, 36, 21))	list(c(57, 24, 22))	list(c(57, 24, 23))	list(c(57, 24))	list(c(57, 32, 25))	list(c(57, 51, 26))	list(c(57, 58, 27))	list(c(57, 19, 28))	list(c(57, 32, 29))	list(c(57, 58, 30))	list(c(57, 36, 31))	list(c(57, 32))	list(c(57, 38, 33))	list(c(57, 32, 34))	list(c(57, 32, 35))	list(c(57, 36))	list(c(57, 38, 37))	list(c(57, 38))	list(c(57, 38, 39))	list(c(57, 44, 40))	list(c(57, 41))	list(c(57, 41, 42))	list(c(57, 51, 43))	list(c(57, 44))	list(c(57, 38, 45))	list(c(57, 51, 46))	list(c(57, 38, 47))	list(c(57, 51, 48))	list(c(57, 49))	list(c(57, 32, 50))
list(c(58, 12, 1))	list(c(58, 3, 2))	list(c(58, 3))	list(c(58, 10, 4))	list(c(58, 12, 5))	list(c(58, 30, 6))	list(c(58, 7))	list(c(58, 45, 8))	list(c(58, 10, 9))	list(c(58, 10))	list(c(58, 11))	list(c(58, 12))	list(c(58, 13))	list(c(58, 14))	list(c(58, 20, 15))	list(c(58, 12, 1, 16))	list(c(58, 7, 17))	list(c(58, 18))	list(c(58, 32, 19))	list(c(58, 20))	list(c(58, 12, 21))	list(c(58, 30, 22))	list(c(58, 12, 23))	list(c(58, 12, 24))	list(c(58, 32, 25))	list(c(58, 12, 26))	list(c(58, 27))	list(c(58, 56, 28))	list(c(58, 30, 29))	list(c(58, 30))	list(c(58, 30, 31))	list(c(58, 32))	list(c(58, 33))	list(c(58, 27, 34))	list(c(58, 7, 35))	list(c(58, 30, 36))	list(c(58, 20, 37))	list(c(58, 47, 38))	list(c(58, 30, 39))	list(c(58, 7, 40))	list(c(58, 12, 41))	list(c(58, 42))	list(c(58, 11, 43))	list(c(58, 7, 44))	list(c(58, 45))	list(c(58, 20, 46))	list(c(58, 47))	list(c(58, 47, 48))	list(c(58, 3, 49))	list(c(58, 30, 50))
list(c(59, 39, 1))	list(c(59, 37, 2))	list(c(59, 29, 3))	list(c(59, 29, 4))	list(c(59, 5))	list(c(59, 33, 6))	list(c(59, 37, 7))	list(c(59, 8))	list(c(59, 37, 9))	list(c(59, 37, 9, 10))	list(c(59, 11))	list(c(59, 39, 1, 12))	list(c(59, 14, 13))	list(c(59, 14))	list(c(59, 15))	list(c(59, 51, 16))	list(c(59, 17))	list(c(59, 18))	list(c(59, 53, 19))	list(c(59, 37, 20))	list(c(59, 33, 21))	list(c(59, 39, 30, 22))	list(c(59, 37, 23))	list(c(59, 24))	list(c(59, 25))	list(c(59, 26))	list(c(59, 39, 27))	list(c(59, 53, 28))	list(c(59, 29))	list(c(59, 39, 30))	list(c(59, 33, 31))	list(c(59, 32))	list(c(59, 33))	list(c(59, 39, 34))	list(c(59, 17, 35))	list(c(59, 36))	list(c(59, 37))	list(c(59, 39, 38))	list(c(59, 39))	list(c(59, 37, 40))	list(c(59, 42, 41))	list(c(59, 42))	list(c(59, 11, 43))	list(c(59, 33, 44))	list(c(59, 29, 45))	list(c(59, 54, 46))	list(c(59, 47))	list(c(59, 48))	list(c(59, 52, 49))	list(c(59, 39, 50))
[truncated: 9 more columns]
