# Supplementary material for: The Experience of Sexual Stigma and the Increased Risk of Attempted Suicide in Young Brazilian People from Low Socioeconomic Group
Source: Front Psychol. 2017 Feb 22;8:192. doi: 10.3389/fpsyg.2017.00192 (PMC5319990; doi:10.3389/fpsyg.2017.00192)
Supplement: Data Sheet 5 — Shortest Paths, total sample: SPpcortotal.csv. [file DataSheet5.CSV]

Gen	Sc1	Sc2	Sc3	Sc4	Sc5	Sc6	Ag1	Ag2	Ag3	Ag4	Ag5	Cm1	Cm2	Cm3	Cm4	Cm5	Pr1	Pr2	Pr4	Pr5	Pr6	Pr7	Pr8	Pr9	Pr10	NLE1	NLE2	NLE3	NLE4	NLE5	NLE6	NLE7	NLE8	NLE9	NLE10	NLE11	NLE12	NLE13	CPF1	CPF2	CPF3	CPF4	CPF5	CPF6	PSS1	NSS1	NSS2	PSS2	NSS3
list()	list(c(1, 16, 11, 2))	list(c(1, 19, 12, 3))	list(c(1, 60, 6, 4))	list(c(1, 60, 6, 5))	list(c(1, 60, 6))	list(c(1, 16, 7))	list(c(1, 60, 8))	list(c(1, 60, 9))	list(c(1, 60, 10))	list(c(1, 16, 11))	list(c(1, 19, 12))	list(c(1, 60, 13))	list(c(1, 14))	list(c(1, 14, 15))	list(c(1, 16))	list(c(1, 16, 17))	list(c(1, 24, 23, 18))	list(c(1, 19))	list(c(1, 19, 20))	list(c(1, 60, 21))	list(c(1, 19, 22))	list(c(1, 24, 23))	list(c(1, 24))	list(c(1, 25))	list(c(1, 19, 58, 26))	list(c(1, 60, 27))	list(c(1, 60, 27, 28))	list(c(1, 57, 31, 29))	list(c(1, 30))	list(c(1, 57, 31))	list(c(1, 14, 15, 32))	list(c(1, 33))	list(c(1, 36, 34))	list(c(1, 60, 35))	list(c(1, 36))	list(c(1, 14, 15, 32, 37))	list(c(1, 60, 38))	list(c(1, 16, 17, 39))	list(c(1, 60, 40))	list(c(1, 14, 43, 41))	list(c(1, 60, 40, 42))	list(c(1, 14, 43))	list(c(1, 60, 44))	list(c(1, 60, 44, 45))	list(c(1, 46))	list(c(1, 57, 47))	list(c(1, 57, 48))	list(c(1, 16, 17, 49))	list(c(1, 60, 50))
list(c(2, 11, 16, 1))	list()	list(c(2, 3))	list(c(2, 3, 4))	list(c(2, 5))	list(c(2, 3, 4, 6))	list(c(2, 5, 7))	list(c(2, 3, 32, 9, 8))	list(c(2, 3, 32, 9))	list(c(2, 3, 32, 15, 10))	list(c(2, 11))	list(c(2, 12))	list(c(2, 3, 32, 13))	list(c(2, 3, 32, 15, 14))	list(c(2, 3, 32, 15))	list(c(2, 11, 16))	list(c(2, 12, 17))	list(c(2, 3, 32, 18))	list(c(2, 12, 19))	list(c(2, 3, 32, 59, 20))	list(c(2, 5, 21))	list(c(2, 12, 17, 22))	list(c(2, 3, 32, 18, 23))	list(c(2, 11, 16, 24))	list(c(2, 12, 17, 25))	list(c(2, 3, 61, 26))	list(c(2, 12, 17, 27))	list(c(2, 3, 32, 28))	list(c(2, 11, 29))	list(c(2, 12, 30))	list(c(2, 3, 32, 31))	list(c(2, 3, 32))	list(c(2, 3, 32, 33))	list(c(2, 3, 32, 33, 34))	list(c(2, 3, 38, 35))	list(c(2, 12, 17, 36))	list(c(2, 37))	list(c(2, 3, 38))	list(c(2, 12, 39))	list(c(2, 12, 40))	list(c(2, 11, 43, 41))	list(c(2, 12, 40, 42))	list(c(2, 11, 43))	list(c(2, 12, 44))	list(c(2, 11, 43, 45))	list(c(2, 46))	list(c(2, 3, 61, 50, 47))	list(c(2, 12, 48))	list(c(2, 12, 17, 49))	list(c(2, 3, 61, 50))
list(c(3, 12, 19, 1))	list(c(3, 2))	list()	list(c(3, 4))	list(c(3, 2, 5))	list(c(3, 4, 6))	list(c(3, 11, 16, 7))	list(c(3, 32, 9, 8))	list(c(3, 32, 9))	list(c(3, 32, 15, 10))	list(c(3, 11))	list(c(3, 12))	list(c(3, 32, 13))	list(c(3, 32, 15, 14))	list(c(3, 32, 15))	list(c(3, 11, 16))	list(c(3, 12, 17))	list(c(3, 32, 18))	list(c(3, 12, 19))	list(c(3, 32, 59, 20))	list(c(3, 38, 60, 21))	list(c(3, 32, 15, 22))	list(c(3, 32, 18, 23))	list(c(3, 11, 16, 24))	list(c(3, 12, 17, 25))	list(c(3, 61, 26))	list(c(3, 12, 17, 27))	list(c(3, 32, 28))	list(c(3, 32, 31, 29))	list(c(3, 12, 30))	list(c(3, 32, 31))	list(c(3, 32))	list(c(3, 32, 33))	list(c(3, 32, 33, 34))	list(c(3, 38, 35))	list(c(3, 12, 17, 36))	list(c(3, 32, 37))	list(c(3, 38))	list(c(3, 12, 39))	list(c(3, 12, 40))	list(c(3, 11, 43, 41))	list(c(3, 12, 40, 42))	list(c(3, 11, 43))	list(c(3, 12, 44))	list(c(3, 12, 44, 45))	list(c(3, 2, 46))	list(c(3, 61, 50, 47))	list(c(3, 12, 48))	list(c(3, 32, 33, 49))	list(c(3, 61, 50))
list(c(4, 6, 60, 1))	list(c(4, 3, 2))	list(c(4, 3))	list()	list(c(4, 6, 5))	list(c(4, 6))	list(c(4, 6, 7))	list(c(4, 6, 60, 8))	list(c(4, 9))	list(c(4, 9, 10))	list(c(4, 3, 11))	list(c(4, 3, 12))	list(c(4, 6, 60, 13))	list(c(4, 6, 15, 14))	list(c(4, 6, 15))	list(c(4, 3, 11, 16))	list(c(4, 3, 12, 17))	list(c(4, 3, 32, 18))	list(c(4, 6, 60, 19))	list(c(4, 3, 32, 59, 20))	list(c(4, 6, 60, 21))	list(c(4, 6, 15, 22))	list(c(4, 6, 60, 21, 23))	list(c(4, 9, 24))	list(c(4, 3, 12, 17, 25))	list(c(4, 6, 38, 26))	list(c(4, 6, 60, 27))	list(c(4, 3, 32, 28))	list(c(4, 6, 60, 29))	list(c(4, 3, 12, 30))	list(c(4, 3, 32, 31))	list(c(4, 3, 32))	list(c(4, 33))	list(c(4, 33, 34))	list(c(4, 6, 38, 35))	list(c(4, 33, 36))	list(c(4, 6, 37))	list(c(4, 6, 38))	list(c(4, 6, 38, 39))	list(c(4, 6, 60, 40))	list(c(4, 6, 7, 41))	list(c(4, 6, 60, 40, 42))	list(c(4, 6, 43))	list(c(4, 44))	list(c(4, 44, 45))	list(c(4, 6, 60, 46))	list(c(4, 6, 60, 50, 47))	list(c(4, 3, 12, 48))	list(c(4, 33, 49))	list(c(4, 6, 60, 50))
list(c(5, 6, 60, 1))	list(c(5, 2))	list(c(5, 2, 3))	list(c(5, 6, 4))	list()	list(c(5, 6))	list(c(5, 7))	list(c(5, 6, 60, 8))	list(c(5, 6, 60, 9))	list(c(5, 6, 60, 10))	list(c(5, 2, 11))	list(c(5, 2, 12))	list(c(5, 6, 60, 13))	list(c(5, 6, 15, 14))	list(c(5, 6, 15))	list(c(5, 7, 16))	list(c(5, 2, 12, 17))	list(c(5, 18))	list(c(5, 6, 60, 19))	list(c(5, 2, 3, 32, 59, 20))	list(c(5, 21))	list(c(5, 21, 23, 22))	list(c(5, 21, 23))	list(c(5, 21, 23, 24))	list(c(5, 21, 25))	list(c(5, 6, 38, 26))	list(c(5, 6, 60, 27))	list(c(5, 6, 60, 27, 28))	list(c(5, 6, 60, 29))	list(c(5, 2, 12, 30))	list(c(5, 2, 3, 32, 31))	list(c(5, 2, 3, 32))	list(c(5, 2, 3, 32, 33))	list(c(5, 2, 3, 32, 33, 34))	list(c(5, 6, 38, 35))	list(c(5, 6, 38, 35, 36))	list(c(5, 6, 37))	list(c(5, 6, 38))	list(c(5, 6, 38, 39))	list(c(5, 6, 60, 40))	list(c(5, 7, 41))	list(c(5, 7, 41, 42))	list(c(5, 43))	list(c(5, 6, 60, 44))	list(c(5, 43, 45))	list(c(5, 6, 60, 46))	list(c(5, 6, 60, 50, 47))	list(c(5, 6, 60, 50, 48))	list(c(5, 2, 12, 17, 49))	list(c(5, 6, 60, 50))
list(c(6, 60, 1))	list(c(6, 4, 3, 2))	list(c(6, 4, 3))	list(c(6, 4))	list(c(6, 5))	list()	list(c(6, 7))	list(c(6, 60, 8))	list(c(6, 60, 9))	list(c(6, 60, 10))	list(c(6, 38, 35, 11))	list(c(6, 4, 3, 12))	list(c(6, 60, 13))	list(c(6, 15, 14))	list(c(6, 15))	list(c(6, 15, 16))	list(c(6, 15, 17))	list(c(6, 38, 18))	list(c(6, 60, 19))	list(c(6, 38, 32, 59, 20))	list(c(6, 60, 21))	list(c(6, 15, 22))	list(c(6, 60, 21, 23))	list(c(6, 60, 8, 24))	list(c(6, 15, 17, 25))	list(c(6, 38, 26))	list(c(6, 60, 27))	list(c(6, 60, 27, 28))	list(c(6, 60, 29))	list(c(6, 30))	list(c(6, 15, 31))	list(c(6, 38, 32))	list(c(6, 38, 32, 33))	list(c(6, 60, 10, 34))	list(c(6, 38, 35))	list(c(6, 38, 35, 36))	list(c(6, 37))	list(c(6, 38))	list(c(6, 38, 39))	list(c(6, 60, 40))	list(c(6, 7, 41))	list(c(6, 60, 40, 42))	list(c(6, 43))	list(c(6, 60, 44))	list(c(6, 60, 44, 45))	list(c(6, 60, 46))	list(c(6, 60, 50, 47))	list(c(6, 60, 50, 48))	list(c(6, 38, 32, 33, 49))	list(c(6, 60, 50))
list(c(7, 16, 1))	list(c(7, 5, 2))	list(c(7, 16, 11, 3))	list(c(7, 6, 4))	list(c(7, 5))	list(c(7, 6))	list()	list(c(7, 16, 8))	list(c(7, 16, 9))	list(c(7, 15, 10))	list(c(7, 16, 11))	list(c(7, 16, 11, 12))	list(c(7, 16, 8, 13))	list(c(7, 15, 14))	list(c(7, 15))	list(c(7, 16))	list(c(7, 16, 17))	list(c(7, 41, 42, 18))	list(c(7, 58, 19))	list(c(7, 58, 26, 20))	list(c(7, 5, 21))	list(c(7, 15, 22))	list(c(7, 15, 22, 23))	list(c(7, 16, 24))	list(c(7, 16, 17, 25))	list(c(7, 58, 26))	list(c(7, 16, 17, 27))	list(c(7, 15, 32, 28))	list(c(7, 16, 29))	list(c(7, 16, 11, 12, 30))	list(c(7, 16, 31))	list(c(7, 15, 32))	list(c(7, 15, 32, 33))	list(c(7, 16, 11, 56, 34))	list(c(7, 35))	list(c(7, 16, 17, 36))	list(c(7, 15, 32, 37))	list(c(7, 15, 38))	list(c(7, 16, 17, 39))	list(c(7, 41, 42, 40))	list(c(7, 41))	list(c(7, 41, 42))	list(c(7, 41, 43))	list(c(7, 41, 43, 44))	list(c(7, 41, 42, 45))	list(c(7, 16, 17, 49, 46))	list(c(7, 15, 47))	list(c(7, 15, 48))	list(c(7, 16, 17, 49))	list(c(7, 16, 61, 50))
list(c(8, 60, 1))	list(c(8, 9, 32, 3, 2))	list(c(8, 9, 32, 3))	list(c(8, 60, 6, 4))	list(c(8, 60, 6, 5))	list(c(8, 60, 6))	list(c(8, 16, 7))	list()	list(c(8, 9))	list(c(8, 60, 10))	list(c(8, 16, 11))	list(c(8, 17, 12))	list(c(8, 13))	list(c(8, 13, 14))	list(c(8, 60, 10, 15))	list(c(8, 16))	list(c(8, 17))	list(c(8, 9, 32, 18))	list(c(8, 60, 19))	list(c(8, 60, 10, 59, 20))	list(c(8, 60, 21))	list(c(8, 60, 27, 22))	list(c(8, 60, 21, 23))	list(c(8, 24))	list(c(8, 17, 25))	list(c(8, 60, 58, 26))	list(c(8, 60, 27))	list(c(8, 60, 27, 28))	list(c(8, 60, 29))	list(c(8, 30))	list(c(8, 16, 31))	list(c(8, 9, 32))	list(c(8, 9, 33))	list(c(8, 9, 33, 34))	list(c(8, 60, 35))	list(c(8, 60, 35, 36))	list(c(8, 37))	list(c(8, 60, 38))	list(c(8, 60, 38, 39))	list(c(8, 60, 40))	list(c(8, 60, 44, 43, 41))	list(c(8, 60, 40, 42))	list(c(8, 60, 44, 43))	list(c(8, 60, 44))	list(c(8, 60, 44, 45))	list(c(8, 60, 46))	list(c(8, 60, 50, 47))	list(c(8, 60, 50, 48))	list(c(8, 17, 49))	list(c(8, 60, 50))
list(c(9, 60, 1))	list(c(9, 32, 3, 2))	list(c(9, 32, 3))	list(c(9, 4))	list(c(9, 60, 6, 5))	list(c(9, 60, 6))	list(c(9, 16, 7))	list(c(9, 8))	list()	list(c(9, 10))	list(c(9, 16, 11))	list(c(9, 16, 11, 12))	list(c(9, 8, 13))	list(c(9, 14))	list(c(9, 10, 15))	list(c(9, 16))	list(c(9, 16, 17))	list(c(9, 32, 18))	list(c(9, 60, 19))	list(c(9, 10, 59, 20))	list(c(9, 60, 21))	list(c(9, 10, 15, 22))	list(c(9, 24, 23))	list(c(9, 24))	list(c(9, 16, 17, 25))	list(c(9, 60, 58, 26))	list(c(9, 60, 27))	list(c(9, 60, 27, 28))	list(c(9, 60, 29))	list(c(9, 32, 30))	list(c(9, 33, 31))	list(c(9, 32))	list(c(9, 33))	list(c(9, 33, 34))	list(c(9, 60, 35))	list(c(9, 33, 36))	list(c(9, 32, 37))	list(c(9, 60, 38))	list(c(9, 60, 38, 39))	list(c(9, 60, 40))	list(c(9, 60, 44, 43, 41))	list(c(9, 60, 40, 42))	list(c(9, 60, 44, 43))	list(c(9, 60, 44))	list(c(9, 60, 44, 45))	list(c(9, 60, 46))	list(c(9, 60, 50, 47))	list(c(9, 60, 50, 48))	list(c(9, 33, 49))	list(c(9, 60, 50))
list(c(10, 60, 1))	list(c(10, 15, 32, 3, 2))	list(c(10, 15, 32, 3))	list(c(10, 9, 4))	list(c(10, 60, 6, 5))	list(c(10, 60, 6))	list(c(10, 15, 7))	list(c(10, 60, 8))	list(c(10, 9))	list()	list(c(10, 15, 16, 11))	list(c(10, 15, 17, 12))	list(c(10, 60, 13))	list(c(10, 15, 14))	list(c(10, 15))	list(c(10, 15, 16))	list(c(10, 15, 17))	list(c(10, 15, 32, 18))	list(c(10, 60, 19))	list(c(10, 59, 20))	list(c(10, 60, 21))	list(c(10, 15, 22))	list(c(10, 60, 21, 23))	list(c(10, 9, 24))	list(c(10, 15, 17, 25))	list(c(10, 15, 58, 26))	list(c(10, 60, 27))	list(c(10, 60, 27, 28))	list(c(10, 60, 29))	list(c(10, 15, 32, 30))	list(c(10, 31))	list(c(10, 15, 32))	list(c(10, 33))	list(c(10, 34))	list(c(10, 60, 35))	list(c(10, 34, 36))	list(c(10, 15, 32, 37))	list(c(10, 60, 38))	list(c(10, 60, 38, 39))	list(c(10, 60, 40))	list(c(10, 60, 44, 43, 41))	list(c(10, 60, 40, 42))	list(c(10, 60, 44, 43))	list(c(10, 60, 44))	list(c(10, 60, 44, 45))	list(c(10, 60, 46))	list(c(10, 60, 50, 47))	list(c(10, 60, 50, 48))	list(c(10, 33, 49))	list(c(10, 60, 50))
list(c(11, 16, 1))	list(c(11, 2))	list(c(11, 3))	list(c(11, 3, 4))	list(c(11, 2, 5))	list(c(11, 35, 38, 6))	list(c(11, 16, 7))	list(c(11, 16, 8))	list(c(11, 16, 9))	list(c(11, 16, 15, 10))	list()	list(c(11, 12))	list(c(11, 16, 8, 13))	list(c(11, 16, 15, 14))	list(c(11, 16, 15))	list(c(11, 16))	list(c(11, 12, 17))	list(c(11, 12, 30, 32, 18))	list(c(11, 12, 19))	list(c(11, 56, 59, 20))	list(c(11, 35, 60, 21))	list(c(11, 12, 17, 22))	list(c(11, 12, 54, 23))	list(c(11, 16, 24))	list(c(11, 12, 17, 25))	list(c(11, 12, 17, 26))	list(c(11, 12, 17, 27))	list(c(11, 12, 30, 28))	list(c(11, 29))	list(c(11, 12, 30))	list(c(11, 16, 31))	list(c(11, 12, 30, 32))	list(c(11, 33))	list(c(11, 56, 34))	list(c(11, 35))	list(c(11, 12, 17, 36))	list(c(11, 16, 37))	list(c(11, 35, 38))	list(c(11, 12, 39))	list(c(11, 12, 40))	list(c(11, 43, 41))	list(c(11, 43, 41, 42))	list(c(11, 43))	list(c(11, 44))	list(c(11, 43, 45))	list(c(11, 12, 30, 46))	list(c(11, 12, 48, 47))	list(c(11, 12, 48))	list(c(11, 12, 17, 49))	list(c(11, 12, 48, 50))
list(c(12, 19, 1))	list(c(12, 2))	list(c(12, 3))	list(c(12, 3, 4))	list(c(12, 2, 5))	list(c(12, 3, 4, 6))	list(c(12, 11, 16, 7))	list(c(12, 17, 8))	list(c(12, 11, 16, 9))	list(c(12, 17, 15, 10))	list(c(12, 11))	list()	list(c(12, 60, 13))	list(c(12, 17, 15, 14))	list(c(12, 17, 15))	list(c(12, 11, 16))	list(c(12, 17))	list(c(12, 30, 32, 18))	list(c(12, 19))	list(c(12, 30, 32, 59, 20))	list(c(12, 60, 21))	list(c(12, 17, 22))	list(c(12, 54, 23))	list(c(12, 11, 16, 24))	list(c(12, 17, 25))	list(c(12, 17, 26))	list(c(12, 17, 27))	list(c(12, 30, 28))	list(c(12, 11, 29))	list(c(12, 30))	list(c(12, 31))	list(c(12, 30, 32))	list(c(12, 33))	list(c(12, 11, 56, 34))	list(c(12, 11, 35))	list(c(12, 17, 36))	list(c(12, 30, 32, 37))	list(c(12, 11, 35, 38))	list(c(12, 39))	list(c(12, 40))	list(c(12, 11, 43, 41))	list(c(12, 40, 42))	list(c(12, 11, 43))	list(c(12, 44))	list(c(12, 44, 45))	list(c(12, 30, 46))	list(c(12, 48, 47))	list(c(12, 48))	list(c(12, 17, 49))	list(c(12, 48, 50))
list(c(13, 60, 1))	list(c(13, 32, 3, 2))	list(c(13, 32, 3))	list(c(13, 60, 6, 4))	list(c(13, 60, 6, 5))	list(c(13, 60, 6))	list(c(13, 8, 16, 7))	list(c(13, 8))	list(c(13, 8, 9))	list(c(13, 60, 10))	list(c(13, 8, 16, 11))	list(c(13, 60, 12))	list()	list(c(13, 14))	list(c(13, 14, 15))	list(c(13, 8, 16))	list(c(13, 8, 17))	list(c(13, 32, 18))	list(c(13, 60, 19))	list(c(13, 60, 10, 59, 20))	list(c(13, 60, 21))	list(c(13, 60, 27, 22))	list(c(13, 60, 21, 23))	list(c(13, 8, 24))	list(c(13, 8, 17, 25))	list(c(13, 60, 58, 26))	list(c(13, 60, 27))	list(c(13, 60, 27, 28))	list(c(13, 60, 29))	list(c(13, 32, 30))	list(c(13, 32, 31))	list(c(13, 32))	list(c(13, 8, 9, 33))	list(c(13, 60, 10, 34))	list(c(13, 60, 35))	list(c(13, 14, 36))	list(c(13, 37))	list(c(13, 60, 38))	list(c(13, 60, 38, 39))	list(c(13, 60, 40))	list(c(13, 60, 44, 43, 41))	list(c(13, 60, 40, 42))	list(c(13, 60, 44, 43))	list(c(13, 60, 44))	list(c(13, 60, 44, 45))	list(c(13, 60, 46))	list(c(13, 60, 50, 47))	list(c(13, 60, 50, 48))	list(c(13, 54, 52, 49))	list(c(13, 60, 50))
list(c(14, 1))	list(c(14, 15, 32, 3, 2))	list(c(14, 15, 32, 3))	list(c(14, 15, 6, 4))	list(c(14, 15, 6, 5))	list(c(14, 15, 6))	list(c(14, 15, 7))	list(c(14, 13, 8))	list(c(14, 9))	list(c(14, 15, 10))	list(c(14, 15, 16, 11))	list(c(14, 15, 17, 12))	list(c(14, 13))	list()	list(c(14, 15))	list(c(14, 15, 16))	list(c(14, 15, 17))	list(c(14, 15, 32, 18))	list(c(14, 1, 19))	list(c(14, 59, 20))	list(c(14, 13, 60, 21))	list(c(14, 15, 22))	list(c(14, 15, 22, 23))	list(c(14, 1, 24))	list(c(14, 1, 25))	list(c(14, 15, 58, 26))	list(c(14, 13, 60, 27))	list(c(14, 28))	list(c(14, 15, 31, 29))	list(c(14, 15, 32, 30))	list(c(14, 15, 31))	list(c(14, 15, 32))	list(c(14, 15, 32, 33))	list(c(14, 36, 34))	list(c(14, 15, 38, 35))	list(c(14, 36))	list(c(14, 15, 32, 37))	list(c(14, 15, 38))	list(c(14, 15, 39))	list(c(14, 15, 40))	list(c(14, 43, 41))	list(c(14, 43, 41, 42))	list(c(14, 43))	list(c(14, 13, 60, 44))	list(c(14, 43, 45))	list(c(14, 46))	list(c(14, 15, 47))	list(c(14, 48))	list(c(14, 49))	list(c(14, 13, 60, 50))
list(c(15, 14, 1))	list(c(15, 32, 3, 2))	list(c(15, 32, 3))	list(c(15, 6, 4))	list(c(15, 6, 5))	list(c(15, 6))	list(c(15, 7))	list(c(15, 10, 60, 8))	list(c(15, 10, 9))	list(c(15, 10))	list(c(15, 16, 11))	list(c(15, 17, 12))	list(c(15, 14, 13))	list(c(15, 14))	list()	list(c(15, 16))	list(c(15, 17))	list(c(15, 32, 18))	list(c(15, 14, 1, 19))	list(c(15, 32, 59, 20))	list(c(15, 10, 60, 21))	list(c(15, 22))	list(c(15, 22, 23))	list(c(15, 24))	list(c(15, 17, 25))	list(c(15, 58, 26))	list(c(15, 17, 27))	list(c(15, 32, 28))	list(c(15, 31, 29))	list(c(15, 32, 30))	list(c(15, 31))	list(c(15, 32))	list(c(15, 32, 33))	list(c(15, 32, 33, 34))	list(c(15, 38, 35))	list(c(15, 14, 36))	list(c(15, 32, 37))	list(c(15, 38))	list(c(15, 39))	list(c(15, 40))	list(c(15, 56, 41))	list(c(15, 40, 42))	list(c(15, 14, 43))	list(c(15, 10, 60, 44))	list(c(15, 45))	list(c(15, 14, 46))	list(c(15, 47))	list(c(15, 48))	list(c(15, 17, 49))	list(c(15, 10, 60, 50))
list(c(16, 1))	list(c(16, 11, 2))	list(c(16, 11, 3))	list(c(16, 11, 3, 4))	list(c(16, 7, 5))	list(c(16, 15, 6))	list(c(16, 7))	list(c(16, 8))	list(c(16, 9))	list(c(16, 15, 10))	list(c(16, 11))	list(c(16, 11, 12))	list(c(16, 8, 13))	list(c(16, 15, 14))	list(c(16, 15))	list()	list(c(16, 17))	list(c(16, 32, 18))	list(c(16, 1, 19))	list(c(16, 59, 20))	list(c(16, 8, 60, 21))	list(c(16, 17, 22))	list(c(16, 24, 23))	list(c(16, 24))	list(c(16, 17, 25))	list(c(16, 17, 26))	list(c(16, 17, 27))	list(c(16, 17, 27, 28))	list(c(16, 29))	list(c(16, 11, 12, 30))	list(c(16, 31))	list(c(16, 32))	list(c(16, 17, 33))	list(c(16, 11, 56, 34))	list(c(16, 11, 35))	list(c(16, 17, 36))	list(c(16, 37))	list(c(16, 15, 38))	list(c(16, 17, 39))	list(c(16, 11, 12, 40))	list(c(16, 11, 43, 41))	list(c(16, 11, 43, 41, 42))	list(c(16, 11, 43))	list(c(16, 11, 44))	list(c(16, 11, 43, 45))	list(c(16, 17, 49, 46))	list(c(16, 61, 50, 47))	list(c(16, 11, 12, 48))	list(c(16, 17, 49))	list(c(16, 61, 50))
list(c(17, 16, 1))	list(c(17, 12, 2))	list(c(17, 12, 3))	list(c(17, 12, 3, 4))	list(c(17, 12, 2, 5))	list(c(17, 15, 6))	list(c(17, 16, 7))	list(c(17, 8))	list(c(17, 16, 9))	list(c(17, 15, 10))	list(c(17, 12, 11))	list(c(17, 12))	list(c(17, 8, 13))	list(c(17, 15, 14))	list(c(17, 15))	list(c(17, 16))	list()	list(c(17, 32, 18))	list(c(17, 12, 19))	list(c(17, 59, 20))	list(c(17, 25, 21))	list(c(17, 22))	list(c(17, 22, 23))	list(c(17, 16, 24))	list(c(17, 25))	list(c(17, 26))	list(c(17, 27))	list(c(17, 27, 28))	list(c(17, 39, 29))	list(c(17, 12, 30))	list(c(17, 16, 31))	list(c(17, 32))	list(c(17, 33))	list(c(17, 33, 34))	list(c(17, 35))	list(c(17, 36))	list(c(17, 32, 37))	list(c(17, 39, 38))	list(c(17, 39))	list(c(17, 12, 40))	list(c(17, 56, 41))	list(c(17, 12, 40, 42))	list(c(17, 12, 11, 43))	list(c(17, 12, 44))	list(c(17, 12, 44, 45))	list(c(17, 49, 46))	list(c(17, 47))	list(c(17, 12, 48))	list(c(17, 49))	list(c(17, 61, 50))
list(c(18, 23, 24, 1))	list(c(18, 32, 3, 2))	list(c(18, 32, 3))	list(c(18, 32, 3, 4))	list(c(18, 5))	list(c(18, 38, 6))	list(c(18, 42, 41, 7))	list(c(18, 32, 9, 8))	list(c(18, 32, 9))	list(c(18, 32, 15, 10))	list(c(18, 32, 30, 12, 11))	list(c(18, 32, 30, 12))	list(c(18, 32, 13))	list(c(18, 32, 15, 14))	list(c(18, 32, 15))	list(c(18, 32, 16))	list(c(18, 32, 17))	list()	list(c(18, 32, 58, 19))	list(c(18, 20))	list(c(18, 23, 21))	list(c(18, 23, 22))	list(c(18, 23))	list(c(18, 23, 24))	list(c(18, 23, 25))	list(c(18, 23, 22, 26))	list(c(18, 32, 28, 27))	list(c(18, 32, 28))	list(c(18, 32, 31, 29))	list(c(18, 32, 30))	list(c(18, 32, 31))	list(c(18, 32))	list(c(18, 32, 33))	list(c(18, 32, 33, 34))	list(c(18, 38, 35))	list(c(18, 32, 33, 36))	list(c(18, 32, 37))	list(c(18, 38))	list(c(18, 38, 39))	list(c(18, 42, 40))	list(c(18, 42, 41))	list(c(18, 42))	list(c(18, 42, 41, 43))	list(c(18, 38, 44))	list(c(18, 42, 45))	list(c(18, 46))	list(c(18, 23, 25, 47))	list(c(18, 32, 30, 48))	list(c(18, 32, 33, 49))	list(c(18, 38, 60, 50))
list(c(19, 1))	list(c(19, 12, 2))	list(c(19, 12, 3))	list(c(19, 60, 6, 4))	list(c(19, 60, 6, 5))	list(c(19, 60, 6))	list(c(19, 58, 7))	list(c(19, 60, 8))	list(c(19, 60, 9))	list(c(19, 60, 10))	list(c(19, 12, 11))	list(c(19, 12))	list(c(19, 60, 13))	list(c(19, 1, 14))	list(c(19, 1, 14, 15))	list(c(19, 1, 16))	list(c(19, 12, 17))	list(c(19, 58, 32, 18))	list()	list(c(19, 20))	list(c(19, 21))	list(c(19, 22))	list(c(19, 22, 23))	list(c(19, 1, 24))	list(c(19, 1, 25))	list(c(19, 58, 26))	list(c(19, 60, 27))	list(c(19, 60, 27, 28))	list(c(19, 60, 29))	list(c(19, 12, 30))	list(c(19, 1, 57, 31))	list(c(19, 58, 32))	list(c(19, 33))	list(c(19, 33, 34))	list(c(19, 60, 35))	list(c(19, 1, 36))	list(c(19, 58, 32, 37))	list(c(19, 60, 38))	list(c(19, 12, 39))	list(c(19, 60, 40))	list(c(19, 60, 44, 43, 41))	list(c(19, 60, 40, 42))	list(c(19, 60, 44, 43))	list(c(19, 60, 44))	list(c(19, 60, 44, 45))	list(c(19, 46))	list(c(19, 60, 50, 47))	list(c(19, 12, 48))	list(c(19, 12, 17, 49))	list(c(19, 60, 50))
list(c(20, 19, 1))	list(c(20, 59, 32, 3, 2))	list(c(20, 59, 32, 3))	list(c(20, 59, 32, 3, 4))	list(c(20, 59, 32, 3, 2, 5))	list(c(20, 59, 32, 38, 6))	list(c(20, 26, 58, 7))	list(c(20, 59, 10, 60, 8))	list(c(20, 59, 10, 9))	list(c(20, 59, 10))	list(c(20, 59, 56, 11))	list(c(20, 59, 32, 30, 12))	list(c(20, 59, 10, 60, 13))	list(c(20, 59, 14))	list(c(20, 59, 32, 15))	list(c(20, 59, 16))	list(c(20, 59, 17))	list(c(20, 18))	list(c(20, 19))	list()	list(c(20, 22, 23, 21))	list(c(20, 22))	list(c(20, 22, 23))	list(c(20, 26, 24))	list(c(20, 26, 25))	list(c(20, 26))	list(c(20, 59, 28, 27))	list(c(20, 59, 28))	list(c(20, 29))	list(c(20, 59, 32, 30))	list(c(20, 31))	list(c(20, 59, 32))	list(c(20, 59, 32, 33))	list(c(20, 59, 32, 33, 34))	list(c(20, 35))	list(c(20, 26, 36))	list(c(20, 59, 32, 37))	list(c(20, 59, 32, 38))	list(c(20, 39))	list(c(20, 59, 10, 60, 40))	list(c(20, 59, 56, 41))	list(c(20, 59, 56, 41, 42))	list(c(20, 26, 43))	list(c(20, 59, 10, 60, 44))	list(c(20, 26, 43, 45))	list(c(20, 26, 46))	list(c(20, 26, 50, 47))	list(c(20, 59, 32, 30, 48))	list(c(20, 59, 32, 33, 49))	list(c(20, 26, 50))
list(c(21, 60, 1))	list(c(21, 5, 2))	list(c(21, 60, 38, 3))	list(c(21, 60, 6, 4))	list(c(21, 5))	list(c(21, 60, 6))	list(c(21, 5, 7))	list(c(21, 60, 8))	list(c(21, 60, 9))	list(c(21, 60, 10))	list(c(21, 60, 35, 11))	list(c(21, 60, 12))	list(c(21, 60, 13))	list(c(21, 60, 13, 14))	list(c(21, 60, 10, 15))	list(c(21, 60, 8, 16))	list(c(21, 25, 17))	list(c(21, 23, 18))	list(c(21, 19))	list(c(21, 23, 22, 20))	list()	list(c(21, 23, 22))	list(c(21, 23))	list(c(21, 23, 24))	list(c(21, 25))	list(c(21, 23, 22, 26))	list(c(21, 60, 27))	list(c(21, 60, 27, 28))	list(c(21, 60, 29))	list(c(21, 60, 38, 32, 30))	list(c(21, 31))	list(c(21, 60, 38, 32))	list(c(21, 60, 9, 33))	list(c(21, 60, 10, 34))	list(c(21, 60, 35))	list(c(21, 60, 35, 36))	list(c(21, 60, 37))	list(c(21, 60, 38))	list(c(21, 60, 38, 39))	list(c(21, 60, 40))	list(c(21, 60, 44, 43, 41))	list(c(21, 60, 40, 42))	list(c(21, 60, 44, 43))	list(c(21, 60, 44))	list(c(21, 60, 44, 45))	list(c(21, 60, 46))	list(c(21, 60, 50, 47))	list(c(21, 60, 50, 48))	list(c(21, 60, 9, 33, 49))	list(c(21, 60, 50))
list(c(22, 19, 1))	list(c(22, 17, 12, 2))	list(c(22, 15, 32, 3))	list(c(22, 15, 6, 4))	list(c(22, 23, 21, 5))	list(c(22, 15, 6))	list(c(22, 15, 7))	list(c(22, 27, 60, 8))	list(c(22, 15, 10, 9))	list(c(22, 15, 10))	list(c(22, 17, 12, 11))	list(c(22, 17, 12))	list(c(22, 27, 60, 13))	list(c(22, 15, 14))	list(c(22, 15))	list(c(22, 17, 16))	list(c(22, 17))	list(c(22, 23, 18))	list(c(22, 19))	list(c(22, 20))	list(c(22, 23, 21))	list()	list(c(22, 23))	list(c(22, 23, 24))	list(c(22, 26, 25))	list(c(22, 26))	list(c(22, 27))	list(c(22, 26, 28))	list(c(22, 15, 31, 29))	list(c(22, 17, 12, 30))	list(c(22, 15, 31))	list(c(22, 15, 32))	list(c(22, 15, 32, 33))	list(c(22, 26, 36, 34))	list(c(22, 26, 38, 35))	list(c(22, 26, 36))	list(c(22, 37))	list(c(22, 26, 38))	list(c(22, 17, 39))	list(c(22, 15, 40))	list(c(22, 43, 41))	list(c(22, 23, 18, 42))	list(c(22, 43))	list(c(22, 27, 60, 44))	list(c(22, 43, 45))	list(c(22, 26, 46))	list(c(22, 26, 50, 47))	list(c(22, 15, 48))	list(c(22, 17, 49))	list(c(22, 26, 50))
list(c(23, 24, 1))	list(c(23, 18, 32, 3, 2))	list(c(23, 18, 32, 3))	list(c(23, 21, 60, 6, 4))	list(c(23, 21, 5))	list(c(23, 21, 60, 6))	list(c(23, 22, 15, 7))	list(c(23, 21, 60, 8))	list(c(23, 24, 9))	list(c(23, 21, 60, 10))	list(c(23, 54, 12, 11))	list(c(23, 54, 12))	list(c(23, 21, 60, 13))	list(c(23, 22, 15, 14))	list(c(23, 22, 15))	list(c(23, 24, 16))	list(c(23, 22, 17))	list(c(23, 18))	list(c(23, 22, 19))	list(c(23, 22, 20))	list(c(23, 21))	list(c(23, 22))	list()	list(c(23, 24))	list(c(23, 25))	list(c(23, 22, 26))	list(c(23, 27))	list(c(23, 22, 26, 28))	list(c(23, 29))	list(c(23, 18, 32, 30))	list(c(23, 22, 15, 31))	list(c(23, 18, 32))	list(c(23, 18, 32, 33))	list(c(23, 18, 32, 33, 34))	list(c(23, 35))	list(c(23, 22, 26, 36))	list(c(23, 54, 37))	list(c(23, 18, 38))	list(c(23, 54, 39))	list(c(23, 21, 60, 40))	list(c(23, 18, 42, 41))	list(c(23, 18, 42))	list(c(23, 22, 43))	list(c(23, 21, 60, 44))	list(c(23, 18, 42, 45))	list(c(23, 22, 26, 46))	list(c(23, 25, 47))	list(c(23, 25, 47, 48))	list(c(23, 54, 52, 49))	list(c(23, 25, 47, 50))
list(c(24, 1))	list(c(24, 16, 11, 2))	list(c(24, 16, 11, 3))	list(c(24, 9, 4))	list(c(24, 23, 21, 5))	list(c(24, 8, 60, 6))	list(c(24, 16, 7))	list(c(24, 8))	list(c(24, 9))	list(c(24, 9, 10))	list(c(24, 16, 11))	list(c(24, 16, 11, 12))	list(c(24, 8, 13))	list(c(24, 1, 14))	list(c(24, 15))	list(c(24, 16))	list(c(24, 16, 17))	list(c(24, 23, 18))	list(c(24, 1, 19))	list(c(24, 26, 20))	list(c(24, 23, 21))	list(c(24, 23, 22))	list(c(24, 23))	list()	list(c(24, 25))	list(c(24, 26))	list(c(24, 26, 28, 27))	list(c(24, 26, 28))	list(c(24, 16, 29))	list(c(24, 16, 11, 12, 30))	list(c(24, 16, 31))	list(c(24, 26, 58, 32))	list(c(24, 9, 33))	list(c(24, 26, 36, 34))	list(c(24, 8, 60, 35))	list(c(24, 26, 36))	list(c(24, 54, 37))	list(c(24, 26, 38))	list(c(24, 16, 17, 39))	list(c(24, 8, 60, 40))	list(c(24, 26, 43, 41))	list(c(24, 23, 18, 42))	list(c(24, 26, 43))	list(c(24, 8, 60, 44))	list(c(24, 26, 43, 45))	list(c(24, 26, 46))	list(c(24, 25, 47))	list(c(24, 26, 50, 48))	list(c(24, 16, 17, 49))	list(c(24, 26, 50))
list(c(25, 1))	list(c(25, 17, 12, 2))	list(c(25, 17, 12, 3))	list(c(25, 17, 12, 3, 4))	list(c(25, 21, 5))	list(c(25, 17, 15, 6))	list(c(25, 17, 16, 7))	list(c(25, 17, 8))	list(c(25, 17, 16, 9))	list(c(25, 17, 15, 10))	list(c(25, 17, 12, 11))	list(c(25, 17, 12))	list(c(25, 17, 8, 13))	list(c(25, 1, 14))	list(c(25, 17, 15))	list(c(25, 17, 16))	list(c(25, 17))	list(c(25, 23, 18))	list(c(25, 1, 19))	list(c(25, 26, 20))	list(c(25, 21))	list(c(25, 26, 22))	list(c(25, 23))	list(c(25, 24))	list()	list(c(25, 26))	list(c(25, 17, 27))	list(c(25, 26, 28))	list(c(25, 17, 39, 29))	list(c(25, 17, 12, 30))	list(c(25, 17, 16, 31))	list(c(25, 17, 32))	list(c(25, 17, 33))	list(c(25, 17, 33, 34))	list(c(25, 17, 35))	list(c(25, 17, 36))	list(c(25, 17, 32, 37))	list(c(25, 17, 39, 38))	list(c(25, 17, 39))	list(c(25, 17, 12, 40))	list(c(25, 26, 43, 41))	list(c(25, 17, 12, 40, 42))	list(c(25, 26, 43))	list(c(25, 17, 12, 44))	list(c(25, 26, 43, 45))	list(c(25, 26, 46))	list(c(25, 47))	list(c(25, 47, 48))	list(c(25, 17, 49))	list(c(25, 47, 50))
list(c(26, 58, 19, 1))	list(c(26, 61, 3, 2))	list(c(26, 61, 3))	list(c(26, 38, 6, 4))	list(c(26, 38, 6, 5))	list(c(26, 38, 6))	list(c(26, 58, 7))	list(c(26, 58, 60, 8))	list(c(26, 58, 60, 9))	list(c(26, 58, 15, 10))	list(c(26, 17, 12, 11))	list(c(26, 17, 12))	list(c(26, 58, 60, 13))	list(c(26, 58, 15, 14))	list(c(26, 58, 15))	list(c(26, 17, 16))	list(c(26, 17))	list(c(26, 22, 23, 18))	list(c(26, 58, 19))	list(c(26, 20))	list(c(26, 22, 23, 21))	list(c(26, 22))	list(c(26, 22, 23))	list(c(26, 24))	list(c(26, 25))	list()	list(c(26, 28, 27))	list(c(26, 28))	list(c(26, 61, 29))	list(c(26, 58, 32, 30))	list(c(26, 58, 32, 31))	list(c(26, 58, 32))	list(c(26, 58, 32, 33))	list(c(26, 36, 34))	list(c(26, 38, 35))	list(c(26, 36))	list(c(26, 58, 32, 37))	list(c(26, 38))	list(c(26, 17, 39))	list(c(26, 46, 40))	list(c(26, 43, 41))	list(c(26, 43, 41, 42))	list(c(26, 43))	list(c(26, 61, 44))	list(c(26, 43, 45))	list(c(26, 46))	list(c(26, 50, 47))	list(c(26, 50, 48))	list(c(26, 52, 49))	list(c(26, 50))
list(c(27, 60, 1))	list(c(27, 17, 12, 2))	list(c(27, 17, 12, 3))	list(c(27, 60, 6, 4))	list(c(27, 60, 6, 5))	list(c(27, 60, 6))	list(c(27, 17, 16, 7))	list(c(27, 60, 8))	list(c(27, 60, 9))	list(c(27, 60, 10))	list(c(27, 17, 12, 11))	list(c(27, 17, 12))	list(c(27, 60, 13))	list(c(27, 60, 13, 14))	list(c(27, 17, 15))	list(c(27, 17, 16))	list(c(27, 17))	list(c(27, 28, 32, 18))	list(c(27, 60, 19))	list(c(27, 28, 59, 20))	list(c(27, 60, 21))	list(c(27, 22))	list(c(27, 23))	list(c(27, 28, 26, 24))	list(c(27, 17, 25))	list(c(27, 28, 26))	list()	list(c(27, 28))	list(c(27, 60, 29))	list(c(27, 17, 12, 30))	list(c(27, 28, 32, 31))	list(c(27, 28, 32))	list(c(27, 28, 32, 33))	list(c(27, 60, 10, 34))	list(c(27, 60, 35))	list(c(27, 17, 36))	list(c(27, 28, 37))	list(c(27, 60, 38))	list(c(27, 17, 39))	list(c(27, 60, 40))	list(c(27, 60, 44, 43, 41))	list(c(27, 60, 40, 42))	list(c(27, 60, 44, 43))	list(c(27, 60, 44))	list(c(27, 60, 44, 45))	list(c(27, 60, 46))	list(c(27, 60, 50, 47))	list(c(27, 60, 50, 48))	list(c(27, 17, 49))	list(c(27, 60, 50))
list(c(28, 27, 60, 1))	list(c(28, 32, 3, 2))	list(c(28, 32, 3))	list(c(28, 32, 3, 4))	list(c(28, 27, 60, 6, 5))	list(c(28, 27, 60, 6))	list(c(28, 32, 15, 7))	list(c(28, 27, 60, 8))	list(c(28, 27, 60, 9))	list(c(28, 27, 60, 10))	list(c(28, 30, 12, 11))	list(c(28, 30, 12))	list(c(28, 27, 60, 13))	list(c(28, 14))	list(c(28, 32, 15))	list(c(28, 27, 17, 16))	list(c(28, 27, 17))	list(c(28, 32, 18))	list(c(28, 27, 60, 19))	list(c(28, 59, 20))	list(c(28, 27, 60, 21))	list(c(28, 26, 22))	list(c(28, 26, 22, 23))	list(c(28, 26, 24))	list(c(28, 26, 25))	list(c(28, 26))	list(c(28, 27))	list()	list(c(28, 27, 60, 29))	list(c(28, 30))	list(c(28, 32, 31))	list(c(28, 32))	list(c(28, 32, 33))	list(c(28, 32, 33, 34))	list(c(28, 27, 60, 35))	list(c(28, 26, 36))	list(c(28, 37))	list(c(28, 32, 38))	list(c(28, 27, 17, 39))	list(c(28, 27, 60, 40))	list(c(28, 26, 43, 41))	list(c(28, 27, 60, 40, 42))	list(c(28, 26, 43))	list(c(28, 27, 60, 44))	list(c(28, 27, 60, 44, 45))	list(c(28, 26, 46))	list(c(28, 27, 60, 50, 47))	list(c(28, 30, 48))	list(c(28, 32, 33, 49))	list(c(28, 27, 60, 50))
list(c(29, 31, 57, 1))	list(c(29, 11, 2))	list(c(29, 31, 32, 3))	list(c(29, 60, 6, 4))	list(c(29, 60, 6, 5))	list(c(29, 60, 6))	list(c(29, 16, 7))	list(c(29, 60, 8))	list(c(29, 60, 9))	list(c(29, 60, 10))	list(c(29, 11))	list(c(29, 11, 12))	list(c(29, 60, 13))	list(c(29, 31, 15, 14))	list(c(29, 31, 15))	list(c(29, 16))	list(c(29, 39, 17))	list(c(29, 31, 32, 18))	list(c(29, 60, 19))	list(c(29, 20))	list(c(29, 60, 21))	list(c(29, 31, 15, 22))	list(c(29, 23))	list(c(29, 16, 24))	list(c(29, 39, 17, 25))	list(c(29, 61, 26))	list(c(29, 60, 27))	list(c(29, 60, 27, 28))	list()	list(c(29, 39, 30))	list(c(29, 31))	list(c(29, 31, 32))	list(c(29, 31, 33))	list(c(29, 34))	list(c(29, 60, 35))	list(c(29, 34, 36))	list(c(29, 37))	list(c(29, 39, 38))	list(c(29, 39))	list(c(29, 60, 40))	list(c(29, 11, 43, 41))	list(c(29, 60, 40, 42))	list(c(29, 11, 43))	list(c(29, 60, 44))	list(c(29, 60, 44, 45))	list(c(29, 60, 46))	list(c(29, 60, 50, 47))	list(c(29, 60, 50, 48))	list(c(29, 31, 33, 49))	list(c(29, 60, 50))
list(c(30, 1))	list(c(30, 12, 2))	list(c(30, 12, 3))	list(c(30, 12, 3, 4))	list(c(30, 12, 2, 5))	list(c(30, 6))	list(c(30, 12, 11, 16, 7))	list(c(30, 8))	list(c(30, 32, 9))	list(c(30, 32, 15, 10))	list(c(30, 12, 11))	list(c(30, 12))	list(c(30, 32, 13))	list(c(30, 32, 15, 14))	list(c(30, 32, 15))	list(c(30, 12, 11, 16))	list(c(30, 12, 17))	list(c(30, 32, 18))	list(c(30, 12, 19))	list(c(30, 32, 59, 20))	list(c(30, 32, 38, 60, 21))	list(c(30, 12, 17, 22))	list(c(30, 32, 18, 23))	list(c(30, 12, 11, 16, 24))	list(c(30, 12, 17, 25))	list(c(30, 32, 58, 26))	list(c(30, 12, 17, 27))	list(c(30, 28))	list(c(30, 39, 29))	list()	list(c(30, 32, 31))	list(c(30, 32))	list(c(30, 32, 33))	list(c(30, 32, 33, 34))	list(c(30, 32, 38, 35))	list(c(30, 39, 36))	list(c(30, 32, 37))	list(c(30, 32, 38))	list(c(30, 39))	list(c(30, 40))	list(c(30, 12, 11, 43, 41))	list(c(30, 40, 42))	list(c(30, 12, 11, 43))	list(c(30, 12, 44))	list(c(30, 12, 44, 45))	list(c(30, 46))	list(c(30, 48, 47))	list(c(30, 48))	list(c(30, 12, 17, 49))	list(c(30, 48, 50))
list(c(31, 57, 1))	list(c(31, 32, 3, 2))	list(c(31, 32, 3))	list(c(31, 32, 3, 4))	list(c(31, 32, 3, 2, 5))	list(c(31, 15, 6))	list(c(31, 16, 7))	list(c(31, 16, 8))	list(c(31, 33, 9))	list(c(31, 10))	list(c(31, 16, 11))	list(c(31, 12))	list(c(31, 32, 13))	list(c(31, 15, 14))	list(c(31, 15))	list(c(31, 16))	list(c(31, 16, 17))	list(c(31, 32, 18))	list(c(31, 57, 1, 19))	list(c(31, 20))	list(c(31, 21))	list(c(31, 15, 22))	list(c(31, 15, 22, 23))	list(c(31, 16, 24))	list(c(31, 16, 17, 25))	list(c(31, 32, 58, 26))	list(c(31, 32, 28, 27))	list(c(31, 32, 28))	list(c(31, 29))	list(c(31, 32, 30))	list()	list(c(31, 32))	list(c(31, 33))	list(c(31, 33, 34))	list(c(31, 32, 38, 35))	list(c(31, 33, 36))	list(c(31, 32, 37))	list(c(31, 32, 38))	list(c(31, 16, 17, 39))	list(c(31, 12, 40))	list(c(31, 56, 41))	list(c(31, 56, 41, 42))	list(c(31, 16, 11, 43))	list(c(31, 12, 44))	list(c(31, 15, 45))	list(c(31, 32, 30, 46))	list(c(31, 57, 47))	list(c(31, 57, 48))	list(c(31, 33, 49))	list(c(31, 10, 60, 50))
list(c(32, 15, 14, 1))	list(c(32, 3, 2))	list(c(32, 3))	list(c(32, 3, 4))	list(c(32, 3, 2, 5))	list(c(32, 38, 6))	list(c(32, 15, 7))	list(c(32, 9, 8))	list(c(32, 9))	list(c(32, 15, 10))	list(c(32, 30, 12, 11))	list(c(32, 30, 12))	list(c(32, 13))	list(c(32, 15, 14))	list(c(32, 15))	list(c(32, 16))	list(c(32, 17))	list(c(32, 18))	list(c(32, 58, 19))	list(c(32, 59, 20))	list(c(32, 38, 60, 21))	list(c(32, 15, 22))	list(c(32, 18, 23))	list(c(32, 58, 26, 24))	list(c(32, 17, 25))	list(c(32, 58, 26))	list(c(32, 28, 27))	list(c(32, 28))	list(c(32, 31, 29))	list(c(32, 30))	list(c(32, 31))	list()	list(c(32, 33))	list(c(32, 33, 34))	list(c(32, 38, 35))	list(c(32, 33, 36))	list(c(32, 37))	list(c(32, 38))	list(c(32, 30, 39))	list(c(32, 30, 40))	list(c(32, 15, 56, 41))	list(c(32, 18, 42))	list(c(32, 15, 14, 43))	list(c(32, 44))	list(c(32, 15, 45))	list(c(32, 30, 46))	list(c(32, 38, 60, 50, 47))	list(c(32, 30, 48))	list(c(32, 33, 49))	list(c(32, 38, 60, 50))
list(c(33, 1))	list(c(33, 32, 3, 2))	list(c(33, 32, 3))	list(c(33, 4))	list(c(33, 32, 3, 2, 5))	list(c(33, 32, 38, 6))	list(c(33, 32, 15, 7))	list(c(33, 9, 8))	list(c(33, 9))	list(c(33, 10))	list(c(33, 11))	list(c(33, 12))	list(c(33, 9, 8, 13))	list(c(33, 32, 15, 14))	list(c(33, 32, 15))	list(c(33, 17, 16))	list(c(33, 17))	list(c(33, 32, 18))	list(c(33, 19))	list(c(33, 32, 59, 20))	list(c(33, 9, 60, 21))	list(c(33, 32, 15, 22))	list(c(33, 32, 18, 23))	list(c(33, 9, 24))	list(c(33, 17, 25))	list(c(33, 32, 58, 26))	list(c(33, 32, 28, 27))	list(c(33, 32, 28))	list(c(33, 31, 29))	list(c(33, 32, 30))	list(c(33, 31))	list(c(33, 32))	list()	list(c(33, 34))	list(c(33, 35))	list(c(33, 36))	list(c(33, 32, 37))	list(c(33, 32, 38))	list(c(33, 17, 39))	list(c(33, 9, 60, 40))	list(c(33, 11, 43, 41))	list(c(33, 11, 43, 41, 42))	list(c(33, 11, 43))	list(c(33, 9, 60, 44))	list(c(33, 32, 15, 45))	list(c(33, 49, 46))	list(c(33, 47))	list(c(33, 32, 30, 48))	list(c(33, 49))	list(c(33, 9, 60, 50))
list(c(34, 36, 1))	list(c(34, 33, 32, 3, 2))	list(c(34, 33, 32, 3))	list(c(34, 33, 4))	list(c(34, 33, 32, 3, 2, 5))	list(c(34, 10, 60, 6))	list(c(34, 56, 11, 16, 7))	list(c(34, 33, 9, 8))	list(c(34, 33, 9))	list(c(34, 10))	list(c(34, 56, 11))	list(c(34, 56, 11, 12))	list(c(34, 10, 60, 13))	list(c(34, 36, 14))	list(c(34, 33, 32, 15))	list(c(34, 56, 11, 16))	list(c(34, 33, 17))	list(c(34, 33, 32, 18))	list(c(34, 33, 19))	list(c(34, 33, 32, 59, 20))	list(c(34, 10, 60, 21))	list(c(34, 36, 26, 22))	list(c(34, 33, 32, 18, 23))	list(c(34, 36, 26, 24))	list(c(34, 33, 17, 25))	list(c(34, 36, 26))	list(c(34, 10, 60, 27))	list(c(34, 33, 32, 28))	list(c(34, 29))	list(c(34, 33, 32, 30))	list(c(34, 33, 31))	list(c(34, 33, 32))	list(c(34, 33))	list()	list(c(34, 36, 35))	list(c(34, 36))	list(c(34, 33, 32, 37))	list(c(34, 33, 32, 38))	list(c(34, 39))	list(c(34, 10, 60, 40))	list(c(34, 56, 41))	list(c(34, 56, 41, 42))	list(c(34, 56, 41, 43))	list(c(34, 10, 60, 44))	list(c(34, 56, 41, 42, 45))	list(c(34, 33, 49, 46))	list(c(34, 10, 60, 50, 47))	list(c(34, 33, 32, 30, 48))	list(c(34, 33, 49))	list(c(34, 10, 60, 50))
list(c(35, 60, 1))	list(c(35, 38, 3, 2))	list(c(35, 38, 3))	list(c(35, 38, 6, 4))	list(c(35, 38, 6, 5))	list(c(35, 38, 6))	list(c(35, 7))	list(c(35, 60, 8))	list(c(35, 60, 9))	list(c(35, 60, 10))	list(c(35, 11))	list(c(35, 11, 12))	list(c(35, 60, 13))	list(c(35, 38, 15, 14))	list(c(35, 38, 15))	list(c(35, 11, 16))	list(c(35, 17))	list(c(35, 38, 18))	list(c(35, 60, 19))	list(c(35, 20))	list(c(35, 60, 21))	list(c(35, 38, 26, 22))	list(c(35, 23))	list(c(35, 60, 8, 24))	list(c(35, 17, 25))	list(c(35, 38, 26))	list(c(35, 60, 27))	list(c(35, 60, 27, 28))	list(c(35, 60, 29))	list(c(35, 38, 32, 30))	list(c(35, 38, 32, 31))	list(c(35, 38, 32))	list(c(35, 33))	list(c(35, 36, 34))	list()	list(c(35, 36))	list(c(35, 38, 32, 37))	list(c(35, 38))	list(c(35, 38, 39))	list(c(35, 60, 40))	list(c(35, 44, 43, 41))	list(c(35, 60, 40, 42))	list(c(35, 44, 43))	list(c(35, 44))	list(c(35, 44, 45))	list(c(35, 60, 46))	list(c(35, 60, 50, 47))	list(c(35, 60, 50, 48))	list(c(35, 33, 49))	list(c(35, 60, 50))
list(c(36, 1))	list(c(36, 17, 12, 2))	list(c(36, 17, 12, 3))	list(c(36, 33, 4))	list(c(36, 35, 38, 6, 5))	list(c(36, 35, 38, 6))	list(c(36, 17, 16, 7))	list(c(36, 35, 60, 8))	list(c(36, 33, 9))	list(c(36, 34, 10))	list(c(36, 17, 12, 11))	list(c(36, 17, 12))	list(c(36, 14, 13))	list(c(36, 14))	list(c(36, 14, 15))	list(c(36, 17, 16))	list(c(36, 17))	list(c(36, 33, 32, 18))	list(c(36, 1, 19))	list(c(36, 26, 20))	list(c(36, 35, 60, 21))	list(c(36, 26, 22))	list(c(36, 26, 22, 23))	list(c(36, 26, 24))	list(c(36, 17, 25))	list(c(36, 26))	list(c(36, 17, 27))	list(c(36, 26, 28))	list(c(36, 34, 29))	list(c(36, 39, 30))	list(c(36, 33, 31))	list(c(36, 33, 32))	list(c(36, 33))	list(c(36, 34))	list(c(36, 35))	list()	list(c(36, 33, 32, 37))	list(c(36, 35, 38))	list(c(36, 39))	list(c(36, 17, 12, 40))	list(c(36, 34, 56, 41))	list(c(36, 17, 12, 40, 42))	list(c(36, 14, 43))	list(c(36, 35, 44))	list(c(36, 14, 43, 45))	list(c(36, 26, 46))	list(c(36, 17, 47))	list(c(36, 17, 12, 48))	list(c(36, 52, 49))	list(c(36, 35, 60, 50))
list(c(37, 32, 15, 14, 1))	list(c(37, 2))	list(c(37, 32, 3))	list(c(37, 6, 4))	list(c(37, 6, 5))	list(c(37, 6))	list(c(37, 32, 15, 7))	list(c(37, 8))	list(c(37, 32, 9))	list(c(37, 32, 15, 10))	list(c(37, 16, 11))	list(c(37, 32, 30, 12))	list(c(37, 13))	list(c(37, 32, 15, 14))	list(c(37, 32, 15))	list(c(37, 16))	list(c(37, 32, 17))	list(c(37, 32, 18))	list(c(37, 32, 58, 19))	list(c(37, 32, 59, 20))	list(c(37, 60, 21))	list(c(37, 22))	list(c(37, 54, 23))	list(c(37, 54, 24))	list(c(37, 32, 17, 25))	list(c(37, 32, 58, 26))	list(c(37, 28, 27))	list(c(37, 28))	list(c(37, 29))	list(c(37, 32, 30))	list(c(37, 32, 31))	list(c(37, 32))	list(c(37, 32, 33))	list(c(37, 32, 33, 34))	list(c(37, 32, 38, 35))	list(c(37, 32, 33, 36))	list()	list(c(37, 32, 38))	list(c(37, 39))	list(c(37, 40))	list(c(37, 40, 42, 41))	list(c(37, 40, 42))	list(c(37, 32, 15, 14, 43))	list(c(37, 32, 44))	list(c(37, 40, 42, 45))	list(c(37, 32, 30, 46))	list(c(37, 61, 50, 47))	list(c(37, 32, 30, 48))	list(c(37, 32, 33, 49))	list(c(37, 61, 50))
list(c(38, 60, 1))	list(c(38, 3, 2))	list(c(38, 3))	list(c(38, 6, 4))	list(c(38, 6, 5))	list(c(38, 6))	list(c(38, 15, 7))	list(c(38, 60, 8))	list(c(38, 60, 9))	list(c(38, 60, 10))	list(c(38, 35, 11))	list(c(38, 35, 11, 12))	list(c(38, 60, 13))	list(c(38, 15, 14))	list(c(38, 15))	list(c(38, 15, 16))	list(c(38, 39, 17))	list(c(38, 18))	list(c(38, 60, 19))	list(c(38, 32, 59, 20))	list(c(38, 60, 21))	list(c(38, 26, 22))	list(c(38, 18, 23))	list(c(38, 26, 24))	list(c(38, 39, 17, 25))	list(c(38, 26))	list(c(38, 60, 27))	list(c(38, 32, 28))	list(c(38, 39, 29))	list(c(38, 32, 30))	list(c(38, 32, 31))	list(c(38, 32))	list(c(38, 32, 33))	list(c(38, 32, 33, 34))	list(c(38, 35))	list(c(38, 35, 36))	list(c(38, 32, 37))	list()	list(c(38, 39))	list(c(38, 60, 40))	list(c(38, 44, 43, 41))	list(c(38, 60, 40, 42))	list(c(38, 44, 43))	list(c(38, 44))	list(c(38, 44, 45))	list(c(38, 60, 46))	list(c(38, 60, 50, 47))	list(c(38, 60, 50, 48))	list(c(38, 32, 33, 49))	list(c(38, 60, 50))
list(c(39, 17, 16, 1))	list(c(39, 12, 2))	list(c(39, 12, 3))	list(c(39, 38, 6, 4))	list(c(39, 38, 6, 5))	list(c(39, 38, 6))	list(c(39, 17, 16, 7))	list(c(39, 38, 60, 8))	list(c(39, 38, 60, 9))	list(c(39, 38, 60, 10))	list(c(39, 12, 11))	list(c(39, 12))	list(c(39, 38, 60, 13))	list(c(39, 15, 14))	list(c(39, 15))	list(c(39, 17, 16))	list(c(39, 17))	list(c(39, 38, 18))	list(c(39, 12, 19))	list(c(39, 20))	list(c(39, 38, 60, 21))	list(c(39, 17, 22))	list(c(39, 54, 23))	list(c(39, 17, 16, 24))	list(c(39, 17, 25))	list(c(39, 17, 26))	list(c(39, 17, 27))	list(c(39, 17, 27, 28))	list(c(39, 29))	list(c(39, 30))	list(c(39, 17, 16, 31))	list(c(39, 30, 32))	list(c(39, 17, 33))	list(c(39, 34))	list(c(39, 38, 35))	list(c(39, 36))	list(c(39, 37))	list(c(39, 38))	list()	list(c(39, 12, 40))	list(c(39, 17, 56, 41))	list(c(39, 12, 40, 42))	list(c(39, 12, 11, 43))	list(c(39, 38, 44))	list(c(39, 38, 44, 45))	list(c(39, 30, 46))	list(c(39, 61, 50, 47))	list(c(39, 30, 48))	list(c(39, 17, 49))	list(c(39, 61, 50))
list(c(40, 60, 1))	list(c(40, 12, 2))	list(c(40, 12, 3))	list(c(40, 60, 6, 4))	list(c(40, 60, 6, 5))	list(c(40, 60, 6))	list(c(40, 42, 41, 7))	list(c(40, 60, 8))	list(c(40, 60, 9))	list(c(40, 60, 10))	list(c(40, 12, 11))	list(c(40, 12))	list(c(40, 60, 13))	list(c(40, 15, 14))	list(c(40, 15))	list(c(40, 12, 11, 16))	list(c(40, 12, 17))	list(c(40, 42, 18))	list(c(40, 60, 19))	list(c(40, 60, 10, 59, 20))	list(c(40, 60, 21))	list(c(40, 15, 22))	list(c(40, 60, 21, 23))	list(c(40, 60, 8, 24))	list(c(40, 12, 17, 25))	list(c(40, 46, 26))	list(c(40, 60, 27))	list(c(40, 60, 27, 28))	list(c(40, 60, 29))	list(c(40, 30))	list(c(40, 12, 31))	list(c(40, 30, 32))	list(c(40, 60, 9, 33))	list(c(40, 60, 10, 34))	list(c(40, 60, 35))	list(c(40, 12, 17, 36))	list(c(40, 37))	list(c(40, 60, 38))	list(c(40, 12, 39))	list()	list(c(40, 42, 41))	list(c(40, 42))	list(c(40, 42, 41, 43))	list(c(40, 44))	list(c(40, 42, 45))	list(c(40, 46))	list(c(40, 60, 50, 47))	list(c(40, 12, 48))	list(c(40, 12, 17, 49))	list(c(40, 60, 50))
list(c(41, 43, 14, 1))	list(c(41, 43, 11, 2))	list(c(41, 43, 11, 3))	list(c(41, 7, 6, 4))	list(c(41, 7, 5))	list(c(41, 7, 6))	list(c(41, 7))	list(c(41, 43, 44, 60, 8))	list(c(41, 43, 44, 60, 9))	list(c(41, 43, 44, 60, 10))	list(c(41, 43, 11))	list(c(41, 43, 11, 12))	list(c(41, 43, 44, 60, 13))	list(c(41, 43, 14))	list(c(41, 56, 15))	list(c(41, 43, 11, 16))	list(c(41, 56, 17))	list(c(41, 42, 18))	list(c(41, 43, 44, 60, 19))	list(c(41, 56, 59, 20))	list(c(41, 43, 44, 60, 21))	list(c(41, 43, 22))	list(c(41, 42, 18, 23))	list(c(41, 43, 26, 24))	list(c(41, 43, 26, 25))	list(c(41, 43, 26))	list(c(41, 43, 44, 60, 27))	list(c(41, 43, 26, 28))	list(c(41, 43, 11, 29))	list(c(41, 43, 11, 12, 30))	list(c(41, 56, 31))	list(c(41, 56, 15, 32))	list(c(41, 43, 11, 33))	list(c(41, 56, 34))	list(c(41, 43, 44, 35))	list(c(41, 56, 34, 36))	list(c(41, 42, 40, 37))	list(c(41, 43, 44, 38))	list(c(41, 56, 17, 39))	list(c(41, 42, 40))	list()	list(c(41, 42))	list(c(41, 43))	list(c(41, 43, 44))	list(c(41, 42, 45))	list(c(41, 42, 40, 46))	list(c(41, 43, 44, 60, 50, 47))	list(c(41, 43, 11, 12, 48))	list(c(41, 56, 17, 49))	list(c(41, 43, 44, 60, 50))
list(c(42, 40, 60, 1))	list(c(42, 40, 12, 2))	list(c(42, 40, 12, 3))	list(c(42, 40, 60, 6, 4))	list(c(42, 41, 7, 5))	list(c(42, 40, 60, 6))	list(c(42, 41, 7))	list(c(42, 40, 60, 8))	list(c(42, 40, 60, 9))	list(c(42, 40, 60, 10))	list(c(42, 41, 43, 11))	list(c(42, 40, 12))	list(c(42, 40, 60, 13))	list(c(42, 41, 43, 14))	list(c(42, 40, 15))	list(c(42, 41, 43, 11, 16))	list(c(42, 40, 12, 17))	list(c(42, 18))	list(c(42, 40, 60, 19))	list(c(42, 41, 56, 59, 20))	list(c(42, 40, 60, 21))	list(c(42, 18, 23, 22))	list(c(42, 18, 23))	list(c(42, 18, 23, 24))	list(c(42, 40, 12, 17, 25))	list(c(42, 41, 43, 26))	list(c(42, 40, 60, 27))	list(c(42, 40, 60, 27, 28))	list(c(42, 40, 60, 29))	list(c(42, 40, 30))	list(c(42, 41, 56, 31))	list(c(42, 18, 32))	list(c(42, 41, 43, 11, 33))	list(c(42, 41, 56, 34))	list(c(42, 40, 60, 35))	list(c(42, 40, 12, 17, 36))	list(c(42, 40, 37))	list(c(42, 40, 60, 38))	list(c(42, 40, 12, 39))	list(c(42, 40))	list(c(42, 41))	list()	list(c(42, 41, 43))	list(c(42, 45, 44))	list(c(42, 45))	list(c(42, 40, 46))	list(c(42, 40, 60, 50, 47))	list(c(42, 40, 12, 48))	list(c(42, 40, 12, 17, 49))	list(c(42, 40, 60, 50))
list(c(43, 14, 1))	list(c(43, 11, 2))	list(c(43, 11, 3))	list(c(43, 6, 4))	list(c(43, 5))	list(c(43, 6))	list(c(43, 41, 7))	list(c(43, 44, 60, 8))	list(c(43, 44, 60, 9))	list(c(43, 44, 60, 10))	list(c(43, 11))	list(c(43, 11, 12))	list(c(43, 44, 60, 13))	list(c(43, 14))	list(c(43, 14, 15))	list(c(43, 11, 16))	list(c(43, 11, 12, 17))	list(c(43, 41, 42, 18))	list(c(43, 44, 60, 19))	list(c(43, 26, 20))	list(c(43, 44, 60, 21))	list(c(43, 22))	list(c(43, 22, 23))	list(c(43, 26, 24))	list(c(43, 26, 25))	list(c(43, 26))	list(c(43, 44, 60, 27))	list(c(43, 26, 28))	list(c(43, 11, 29))	list(c(43, 11, 12, 30))	list(c(43, 11, 16, 31))	list(c(43, 14, 15, 32))	list(c(43, 11, 33))	list(c(43, 41, 56, 34))	list(c(43, 44, 35))	list(c(43, 14, 36))	list(c(43, 14, 15, 32, 37))	list(c(43, 44, 38))	list(c(43, 11, 12, 39))	list(c(43, 41, 42, 40))	list(c(43, 41))	list(c(43, 41, 42))	list()	list(c(43, 44))	list(c(43, 45))	list(c(43, 44, 60, 46))	list(c(43, 44, 60, 50, 47))	list(c(43, 11, 12, 48))	list(c(43, 11, 12, 17, 49))	list(c(43, 44, 60, 50))
list(c(44, 60, 1))	list(c(44, 12, 2))	list(c(44, 12, 3))	list(c(44, 4))	list(c(44, 60, 6, 5))	list(c(44, 60, 6))	list(c(44, 43, 41, 7))	list(c(44, 60, 8))	list(c(44, 60, 9))	list(c(44, 60, 10))	list(c(44, 11))	list(c(44, 12))	list(c(44, 60, 13))	list(c(44, 60, 13, 14))	list(c(44, 60, 10, 15))	list(c(44, 11, 16))	list(c(44, 12, 17))	list(c(44, 38, 18))	list(c(44, 60, 19))	list(c(44, 60, 10, 59, 20))	list(c(44, 60, 21))	list(c(44, 60, 27, 22))	list(c(44, 60, 21, 23))	list(c(44, 60, 8, 24))	list(c(44, 12, 17, 25))	list(c(44, 61, 26))	list(c(44, 60, 27))	list(c(44, 60, 27, 28))	list(c(44, 60, 29))	list(c(44, 12, 30))	list(c(44, 12, 31))	list(c(44, 32))	list(c(44, 60, 9, 33))	list(c(44, 60, 10, 34))	list(c(44, 35))	list(c(44, 35, 36))	list(c(44, 32, 37))	list(c(44, 38))	list(c(44, 38, 39))	list(c(44, 40))	list(c(44, 43, 41))	list(c(44, 45, 42))	list(c(44, 43))	list()	list(c(44, 45))	list(c(44, 60, 46))	list(c(44, 60, 50, 47))	list(c(44, 12, 48))	list(c(44, 12, 17, 49))	list(c(44, 60, 50))
list(c(45, 44, 60, 1))	list(c(45, 43, 11, 2))	list(c(45, 44, 12, 3))	list(c(45, 44, 4))	list(c(45, 43, 5))	list(c(45, 44, 60, 6))	list(c(45, 42, 41, 7))	list(c(45, 44, 60, 8))	list(c(45, 44, 60, 9))	list(c(45, 44, 60, 10))	list(c(45, 43, 11))	list(c(45, 44, 12))	list(c(45, 44, 60, 13))	list(c(45, 43, 14))	list(c(45, 15))	list(c(45, 43, 11, 16))	list(c(45, 44, 12, 17))	list(c(45, 42, 18))	list(c(45, 44, 60, 19))	list(c(45, 43, 26, 20))	list(c(45, 44, 60, 21))	list(c(45, 43, 22))	list(c(45, 42, 18, 23))	list(c(45, 43, 26, 24))	list(c(45, 43, 26, 25))	list(c(45, 43, 26))	list(c(45, 44, 60, 27))	list(c(45, 44, 60, 27, 28))	list(c(45, 44, 60, 29))	list(c(45, 44, 12, 30))	list(c(45, 15, 31))	list(c(45, 15, 32))	list(c(45, 15, 32, 33))	list(c(45, 42, 41, 56, 34))	list(c(45, 44, 35))	list(c(45, 43, 14, 36))	list(c(45, 42, 40, 37))	list(c(45, 44, 38))	list(c(45, 44, 38, 39))	list(c(45, 42, 40))	list(c(45, 42, 41))	list(c(45, 42))	list(c(45, 43))	list(c(45, 44))	list()	list(c(45, 46))	list(c(45, 50, 47))	list(c(45, 48))	list(c(45, 46, 49))	list(c(45, 50))
list(c(46, 1))	list(c(46, 2))	list(c(46, 2, 3))	list(c(46, 60, 6, 4))	list(c(46, 60, 6, 5))	list(c(46, 60, 6))	list(c(46, 49, 17, 16, 7))	list(c(46, 60, 8))	list(c(46, 60, 9))	list(c(46, 60, 10))	list(c(46, 30, 12, 11))	list(c(46, 30, 12))	list(c(46, 60, 13))	list(c(46, 14))	list(c(46, 14, 15))	list(c(46, 49, 17, 16))	list(c(46, 49, 17))	list(c(46, 18))	list(c(46, 19))	list(c(46, 26, 20))	list(c(46, 60, 21))	list(c(46, 26, 22))	list(c(46, 26, 22, 23))	list(c(46, 26, 24))	list(c(46, 26, 25))	list(c(46, 26))	list(c(46, 60, 27))	list(c(46, 26, 28))	list(c(46, 60, 29))	list(c(46, 30))	list(c(46, 30, 32, 31))	list(c(46, 30, 32))	list(c(46, 49, 33))	list(c(46, 49, 33, 34))	list(c(46, 60, 35))	list(c(46, 26, 36))	list(c(46, 30, 32, 37))	list(c(46, 60, 38))	list(c(46, 30, 39))	list(c(46, 40))	list(c(46, 40, 42, 41))	list(c(46, 40, 42))	list(c(46, 60, 44, 43))	list(c(46, 60, 44))	list(c(46, 45))	list()	list(c(46, 60, 50, 47))	list(c(46, 30, 48))	list(c(46, 49))	list(c(46, 60, 50))
list(c(47, 57, 1))	list(c(47, 50, 61, 3, 2))	list(c(47, 50, 61, 3))	list(c(47, 50, 60, 6, 4))	list(c(47, 50, 60, 6, 5))	list(c(47, 50, 60, 6))	list(c(47, 15, 7))	list(c(47, 50, 60, 8))	list(c(47, 50, 60, 9))	list(c(47, 50, 60, 10))	list(c(47, 48, 12, 11))	list(c(47, 48, 12))	list(c(47, 50, 60, 13))	list(c(47, 15, 14))	list(c(47, 15))	list(c(47, 50, 61, 16))	list(c(47, 17))	list(c(47, 25, 23, 18))	list(c(47, 50, 60, 19))	list(c(47, 50, 26, 20))	list(c(47, 50, 60, 21))	list(c(47, 50, 26, 22))	list(c(47, 25, 23))	list(c(47, 25, 24))	list(c(47, 25))	list(c(47, 50, 26))	list(c(47, 50, 60, 27))	list(c(47, 50, 60, 27, 28))	list(c(47, 50, 60, 29))	list(c(47, 48, 30))	list(c(47, 57, 31))	list(c(47, 50, 60, 38, 32))	list(c(47, 33))	list(c(47, 50, 60, 10, 34))	list(c(47, 50, 60, 35))	list(c(47, 17, 36))	list(c(47, 50, 61, 37))	list(c(47, 50, 60, 38))	list(c(47, 50, 61, 39))	list(c(47, 50, 60, 40))	list(c(47, 50, 60, 44, 43, 41))	list(c(47, 50, 60, 40, 42))	list(c(47, 50, 60, 44, 43))	list(c(47, 50, 60, 44))	list(c(47, 50, 45))	list(c(47, 50, 60, 46))	list()	list(c(47, 48))	list(c(47, 49))	list(c(47, 50))
list(c(48, 57, 1))	list(c(48, 12, 2))	list(c(48, 12, 3))	list(c(48, 12, 3, 4))	list(c(48, 50, 60, 6, 5))	list(c(48, 50, 60, 6))	list(c(48, 15, 7))	list(c(48, 50, 60, 8))	list(c(48, 50, 60, 9))	list(c(48, 50, 60, 10))	list(c(48, 12, 11))	list(c(48, 12))	list(c(48, 50, 60, 13))	list(c(48, 14))	list(c(48, 15))	list(c(48, 12, 11, 16))	list(c(48, 12, 17))	list(c(48, 30, 32, 18))	list(c(48, 12, 19))	list(c(48, 30, 32, 59, 20))	list(c(48, 50, 60, 21))	list(c(48, 15, 22))	list(c(48, 47, 25, 23))	list(c(48, 50, 26, 24))	list(c(48, 47, 25))	list(c(48, 50, 26))	list(c(48, 50, 60, 27))	list(c(48, 30, 28))	list(c(48, 50, 60, 29))	list(c(48, 30))	list(c(48, 57, 31))	list(c(48, 30, 32))	list(c(48, 30, 32, 33))	list(c(48, 30, 32, 33, 34))	list(c(48, 50, 60, 35))	list(c(48, 12, 17, 36))	list(c(48, 30, 32, 37))	list(c(48, 50, 60, 38))	list(c(48, 30, 39))	list(c(48, 12, 40))	list(c(48, 12, 11, 43, 41))	list(c(48, 12, 40, 42))	list(c(48, 12, 11, 43))	list(c(48, 12, 44))	list(c(48, 45))	list(c(48, 30, 46))	list(c(48, 47))	list()	list(c(48, 49))	list(c(48, 50))
list(c(49, 17, 16, 1))	list(c(49, 17, 12, 2))	list(c(49, 33, 32, 3))	list(c(49, 33, 4))	list(c(49, 17, 12, 2, 5))	list(c(49, 33, 32, 38, 6))	list(c(49, 17, 16, 7))	list(c(49, 17, 8))	list(c(49, 33, 9))	list(c(49, 33, 10))	list(c(49, 17, 12, 11))	list(c(49, 17, 12))	list(c(49, 52, 54, 13))	list(c(49, 14))	list(c(49, 17, 15))	list(c(49, 17, 16))	list(c(49, 17))	list(c(49, 33, 32, 18))	list(c(49, 17, 12, 19))	list(c(49, 33, 32, 59, 20))	list(c(49, 33, 9, 60, 21))	list(c(49, 17, 22))	list(c(49, 52, 54, 23))	list(c(49, 17, 16, 24))	list(c(49, 17, 25))	list(c(49, 52, 26))	list(c(49, 17, 27))	list(c(49, 33, 32, 28))	list(c(49, 33, 31, 29))	list(c(49, 17, 12, 30))	list(c(49, 33, 31))	list(c(49, 33, 32))	list(c(49, 33))	list(c(49, 33, 34))	list(c(49, 33, 35))	list(c(49, 52, 36))	list(c(49, 33, 32, 37))	list(c(49, 33, 32, 38))	list(c(49, 17, 39))	list(c(49, 17, 12, 40))	list(c(49, 17, 56, 41))	list(c(49, 17, 12, 40, 42))	list(c(49, 17, 12, 11, 43))	list(c(49, 17, 12, 44))	list(c(49, 46, 45))	list(c(49, 46))	list(c(49, 47))	list(c(49, 48))	list()	list(c(49, 47, 50))
list(c(50, 60, 1))	list(c(50, 61, 3, 2))	list(c(50, 61, 3))	list(c(50, 60, 6, 4))	list(c(50, 60, 6, 5))	list(c(50, 60, 6))	list(c(50, 61, 16, 7))	list(c(50, 60, 8))	list(c(50, 60, 9))	list(c(50, 60, 10))	list(c(50, 48, 12, 11))	list(c(50, 48, 12))	list(c(50, 60, 13))	list(c(50, 60, 13, 14))	list(c(50, 60, 10, 15))	list(c(50, 61, 16))	list(c(50, 61, 17))	list(c(50, 60, 38, 18))	list(c(50, 60, 19))	list(c(50, 26, 20))	list(c(50, 60, 21))	list(c(50, 26, 22))	list(c(50, 47, 25, 23))	list(c(50, 26, 24))	list(c(50, 47, 25))	list(c(50, 26))	list(c(50, 60, 27))	list(c(50, 60, 27, 28))	list(c(50, 60, 29))	list(c(50, 48, 30))	list(c(50, 60, 10, 31))	list(c(50, 60, 38, 32))	list(c(50, 60, 9, 33))	list(c(50, 60, 10, 34))	list(c(50, 60, 35))	list(c(50, 60, 35, 36))	list(c(50, 61, 37))	list(c(50, 60, 38))	list(c(50, 61, 39))	list(c(50, 60, 40))	list(c(50, 60, 44, 43, 41))	list(c(50, 60, 40, 42))	list(c(50, 60, 44, 43))	list(c(50, 60, 44))	list(c(50, 45))	list(c(50, 60, 46))	list(c(50, 47))	list(c(50, 48))	list(c(50, 47, 49))	list()
list(c(51, 1))	list(c(51, 48, 12, 2))	list(c(51, 48, 12, 3))	list(c(51, 50, 60, 6, 4))	list(c(51, 50, 60, 6, 5))	list(c(51, 50, 60, 6))	list(c(51, 48, 15, 7))	list(c(51, 50, 60, 8))	list(c(51, 50, 60, 9))	list(c(51, 50, 60, 10))	list(c(51, 48, 12, 11))	list(c(51, 48, 12))	list(c(51, 50, 60, 13))	list(c(51, 48, 14))	list(c(51, 48, 15))	list(c(51, 48, 12, 11, 16))	list(c(51, 48, 12, 17))	list(c(51, 32, 18))	list(c(51, 50, 60, 19))	list(c(51, 50, 26, 20))	list(c(51, 50, 60, 21))	list(c(51, 50, 26, 22))	list(c(51, 50, 47, 25, 23))	list(c(51, 50, 26, 24))	list(c(51, 50, 47, 25))	list(c(51, 50, 26))	list(c(51, 50, 60, 27))	list(c(51, 28))	list(c(51, 50, 60, 29))	list(c(51, 48, 30))	list(c(51, 31))	list(c(51, 32))	list(c(51, 32, 33))	list(c(51, 50, 60, 10, 34))	list(c(51, 50, 60, 35))	list(c(51, 50, 60, 35, 36))	list(c(51, 32, 37))	list(c(51, 50, 60, 38))	list(c(51, 48, 30, 39))	list(c(51, 50, 60, 40))	list(c(51, 50, 60, 44, 43, 41))	list(c(51, 50, 60, 40, 42))	list(c(51, 50, 60, 44, 43))	list(c(51, 50, 60, 44))	list(c(51, 50, 45))	list(c(51, 53, 46))	list(c(51, 50, 47))	list(c(51, 48))	list(c(51, 48, 49))	list(c(51, 50))
list(c(52, 16, 1))	list(c(52, 17, 12, 2))	list(c(52, 17, 12, 3))	list(c(52, 33, 4))	list(c(52, 16, 7, 5))	list(c(52, 17, 15, 6))	list(c(52, 16, 7))	list(c(52, 16, 8))	list(c(52, 33, 9))	list(c(52, 17, 15, 10))	list(c(52, 16, 11))	list(c(52, 17, 12))	list(c(52, 54, 13))	list(c(52, 17, 15, 14))	list(c(52, 17, 15))	list(c(52, 16))	list(c(52, 17))	list(c(52, 54, 32, 18))	list(c(52, 19))	list(c(52, 26, 20))	list(c(52, 54, 23, 21))	list(c(52, 26, 22))	list(c(52, 54, 23))	list(c(52, 16, 24))	list(c(52, 17, 25))	list(c(52, 26))	list(c(52, 17, 27))	list(c(52, 17, 27, 28))	list(c(52, 16, 29))	list(c(52, 17, 12, 30))	list(c(52, 31))	list(c(52, 54, 32))	list(c(52, 33))	list(c(52, 33, 34))	list(c(52, 17, 35))	list(c(52, 36))	list(c(52, 54, 37))	list(c(52, 54, 55, 38))	list(c(52, 17, 39))	list(c(52, 17, 12, 40))	list(c(52, 16, 11, 43, 41))	list(c(52, 17, 12, 40, 42))	list(c(52, 16, 11, 43))	list(c(52, 17, 12, 44))	list(c(52, 17, 12, 44, 45))	list(c(52, 49, 46))	list(c(52, 47))	list(c(52, 17, 12, 48))	list(c(52, 49))	list(c(52, 16, 61, 50))
list(c(53, 54, 16, 1))	list(c(53, 61, 3, 2))	list(c(53, 61, 3))	list(c(53, 60, 6, 4))	list(c(53, 60, 6, 5))	list(c(53, 60, 6))	list(c(53, 54, 16, 7))	list(c(53, 60, 8))	list(c(53, 60, 9))	list(c(53, 60, 10))	list(c(53, 54, 12, 11))	list(c(53, 54, 12))	list(c(53, 60, 13))	list(c(53, 15, 14))	list(c(53, 15))	list(c(53, 54, 16))	list(c(53, 54, 52, 17))	list(c(53, 54, 32, 18))	list(c(53, 60, 19))	list(c(53, 54, 32, 59, 20))	list(c(53, 60, 21))	list(c(53, 46, 26, 22))	list(c(53, 54, 23))	list(c(53, 54, 24))	list(c(53, 54, 52, 17, 25))	list(c(53, 46, 26))	list(c(53, 60, 27))	list(c(53, 54, 32, 28))	list(c(53, 60, 29))	list(c(53, 46, 30))	list(c(53, 15, 31))	list(c(53, 54, 32))	list(c(53, 54, 32, 33))	list(c(53, 54, 32, 33, 34))	list(c(53, 60, 35))	list(c(53, 54, 52, 36))	list(c(53, 54, 37))	list(c(53, 54, 55, 38))	list(c(53, 61, 39))	list(c(53, 46, 40))	list(c(53, 56, 41))	list(c(53, 46, 40, 42))	list(c(53, 54, 12, 11, 43))	list(c(53, 60, 44))	list(c(53, 46, 45))	list(c(53, 46))	list(c(53, 51, 50, 47))	list(c(53, 51, 48))	list(c(53, 54, 52, 49))	list(c(53, 51, 50))
list(c(54, 16, 1))	list(c(54, 32, 3, 2))	list(c(54, 32, 3))	list(c(54, 32, 3, 4))	list(c(54, 32, 3, 2, 5))	list(c(54, 55, 38, 6))	list(c(54, 16, 7))	list(c(54, 13, 8))	list(c(54, 32, 9))	list(c(54, 13, 60, 10))	list(c(54, 12, 11))	list(c(54, 12))	list(c(54, 13))	list(c(54, 16, 15, 14))	list(c(54, 16, 15))	list(c(54, 16))	list(c(54, 52, 17))	list(c(54, 32, 18))	list(c(54, 58, 19))	list(c(54, 32, 59, 20))	list(c(54, 23, 21))	list(c(54, 23, 22))	list(c(54, 23))	list(c(54, 24))	list(c(54, 52, 17, 25))	list(c(54, 52, 26))	list(c(54, 52, 17, 27))	list(c(54, 32, 28))	list(c(54, 37, 29))	list(c(54, 32, 30))	list(c(54, 32, 31))	list(c(54, 32))	list(c(54, 32, 33))	list(c(54, 32, 33, 34))	list(c(54, 55, 38, 35))	list(c(54, 52, 36))	list(c(54, 37))	list(c(54, 55, 38))	list(c(54, 39))	list(c(54, 12, 40))	list(c(54, 12, 11, 43, 41))	list(c(54, 12, 40, 42))	list(c(54, 12, 11, 43))	list(c(54, 12, 44))	list(c(54, 12, 44, 45))	list(c(54, 46))	list(c(54, 52, 47))	list(c(54, 12, 48))	list(c(54, 52, 49))	list(c(54, 13, 60, 50))
list(c(55, 17, 16, 1))	list(c(55, 32, 3, 2))	list(c(55, 32, 3))	list(c(55, 32, 3, 4))	list(c(55, 38, 6, 5))	list(c(55, 38, 6))	list(c(55, 17, 16, 7))	list(c(55, 17, 8))	list(c(55, 32, 9))	list(c(55, 17, 15, 10))	list(c(55, 12, 11))	list(c(55, 12))	list(c(55, 54, 13))	list(c(55, 17, 15, 14))	list(c(55, 17, 15))	list(c(55, 17, 16))	list(c(55, 17))	list(c(55, 32, 18))	list(c(55, 58, 19))	list(c(55, 20))	list(c(55, 38, 60, 21))	list(c(55, 17, 22))	list(c(55, 54, 23))	list(c(55, 54, 24))	list(c(55, 17, 25))	list(c(55, 58, 26))	list(c(55, 17, 27))	list(c(55, 32, 28))	list(c(55, 39, 29))	list(c(55, 30))	list(c(55, 32, 31))	list(c(55, 32))	list(c(55, 32, 33))	list(c(55, 34))	list(c(55, 38, 35))	list(c(55, 17, 36))	list(c(55, 32, 37))	list(c(55, 38))	list(c(55, 39))	list(c(55, 12, 40))	list(c(55, 17, 56, 41))	list(c(55, 12, 40, 42))	list(c(55, 12, 11, 43))	list(c(55, 12, 44))	list(c(55, 12, 44, 45))	list(c(55, 54, 46))	list(c(55, 17, 47))	list(c(55, 12, 48))	list(c(55, 17, 49))	list(c(55, 38, 60, 50))
list(c(56, 1))	list(c(56, 11, 2))	list(c(56, 11, 3))	list(c(56, 11, 3, 4))	list(c(56, 11, 2, 5))	list(c(56, 15, 6))	list(c(56, 11, 16, 7))	list(c(56, 11, 16, 8))	list(c(56, 11, 16, 9))	list(c(56, 15, 10))	list(c(56, 11))	list(c(56, 11, 12))	list(c(56, 15, 14, 13))	list(c(56, 15, 14))	list(c(56, 15))	list(c(56, 11, 16))	list(c(56, 17))	list(c(56, 15, 32, 18))	list(c(56, 11, 12, 19))	list(c(56, 59, 20))	list(c(56, 11, 35, 60, 21))	list(c(56, 15, 22))	list(c(56, 23))	list(c(56, 11, 16, 24))	list(c(56, 17, 25))	list(c(56, 58, 26))	list(c(56, 17, 27))	list(c(56, 15, 32, 28))	list(c(56, 11, 29))	list(c(56, 11, 12, 30))	list(c(56, 31))	list(c(56, 15, 32))	list(c(56, 11, 33))	list(c(56, 34))	list(c(56, 11, 35))	list(c(56, 34, 36))	list(c(56, 15, 32, 37))	list(c(56, 38))	list(c(56, 17, 39))	list(c(56, 11, 12, 40))	list(c(56, 41))	list(c(56, 41, 42))	list(c(56, 41, 43))	list(c(56, 11, 44))	list(c(56, 41, 42, 45))	list(c(56, 11, 12, 30, 46))	list(c(56, 11, 12, 48, 47))	list(c(56, 11, 12, 48))	list(c(56, 17, 49))	list(c(56, 11, 12, 48, 50))
list(c(57, 1))	list(c(57, 31, 32, 3, 2))	list(c(57, 31, 32, 3))	list(c(57, 60, 6, 4))	list(c(57, 60, 6, 5))	list(c(57, 60, 6))	list(c(57, 1, 16, 7))	list(c(57, 60, 8))	list(c(57, 60, 9))	list(c(57, 60, 10))	list(c(57, 1, 16, 11))	list(c(57, 31, 12))	list(c(57, 60, 13))	list(c(57, 1, 14))	list(c(57, 31, 15))	list(c(57, 1, 16))	list(c(57, 1, 16, 17))	list(c(57, 31, 32, 18))	list(c(57, 1, 19))	list(c(57, 1, 19, 20))	list(c(57, 60, 21))	list(c(57, 58, 26, 22))	list(c(57, 1, 24, 23))	list(c(57, 1, 24))	list(c(57, 1, 25))	list(c(57, 58, 26))	list(c(57, 60, 27))	list(c(57, 31, 32, 28))	list(c(57, 31, 29))	list(c(57, 30))	list(c(57, 31))	list(c(57, 31, 32))	list(c(57, 31, 33))	list(c(57, 31, 33, 34))	list(c(57, 60, 35))	list(c(57, 1, 36))	list(c(57, 31, 32, 37))	list(c(57, 60, 38))	list(c(57, 1, 16, 17, 39))	list(c(57, 60, 40))	list(c(57, 1, 14, 43, 41))	list(c(57, 60, 40, 42))	list(c(57, 1, 14, 43))	list(c(57, 60, 44))	list(c(57, 60, 44, 45))	list(c(57, 1, 46))	list(c(57, 47))	list(c(57, 48))	list(c(57, 31, 33, 49))	list(c(57, 47, 50))
list(c(58, 19, 1))	list(c(58, 32, 3, 2))	list(c(58, 32, 3))	list(c(58, 32, 3, 4))	list(c(58, 7, 5))	list(c(58, 60, 6))	list(c(58, 7))	list(c(58, 60, 8))	list(c(58, 60, 9))	list(c(58, 15, 10))	list(c(58, 16, 11))	list(c(58, 19, 12))	list(c(58, 60, 13))	list(c(58, 15, 14))	list(c(58, 15))	list(c(58, 16))	list(c(58, 16, 17))	list(c(58, 32, 18))	list(c(58, 19))	list(c(58, 26, 20))	list(c(58, 19, 21))	list(c(58, 26, 22))	list(c(58, 26, 22, 23))	list(c(58, 26, 24))	list(c(58, 26, 25))	list(c(58, 26))	list(c(58, 60, 27))	list(c(58, 26, 28))	list(c(58, 60, 29))	list(c(58, 32, 30))	list(c(58, 32, 31))	list(c(58, 32))	list(c(58, 32, 33))	list(c(58, 32, 33, 34))	list(c(58, 60, 35))	list(c(58, 26, 36))	list(c(58, 32, 37))	list(c(58, 32, 38))	list(c(58, 39))	list(c(58, 60, 40))	list(c(58, 56, 41))	list(c(58, 56, 41, 42))	list(c(58, 26, 43))	list(c(58, 60, 44))	list(c(58, 15, 45))	list(c(58, 26, 46))	list(c(58, 57, 47))	list(c(58, 57, 48))	list(c(58, 54, 52, 49))	list(c(58, 60, 50))
list(c(59, 14, 1))	list(c(59, 32, 3, 2))	list(c(59, 32, 3))	list(c(59, 32, 3, 4))	list(c(59, 32, 3, 2, 5))	list(c(59, 32, 38, 6))	list(c(59, 16, 7))	list(c(59, 10, 60, 8))	list(c(59, 10, 9))	list(c(59, 10))	list(c(59, 56, 11))	list(c(59, 32, 30, 12))	list(c(59, 10, 60, 13))	list(c(59, 14))	list(c(59, 32, 15))	list(c(59, 16))	list(c(59, 17))	list(c(59, 32, 18))	list(c(59, 10, 60, 19))	list(c(59, 20))	list(c(59, 10, 60, 21))	list(c(59, 20, 22))	list(c(59, 20, 22, 23))	list(c(59, 26, 24))	list(c(59, 26, 25))	list(c(59, 26))	list(c(59, 28, 27))	list(c(59, 28))	list(c(59, 20, 29))	list(c(59, 32, 30))	list(c(59, 32, 31))	list(c(59, 32))	list(c(59, 32, 33))	list(c(59, 32, 33, 34))	list(c(59, 32, 38, 35))	list(c(59, 17, 36))	list(c(59, 32, 37))	list(c(59, 32, 38))	list(c(59, 17, 39))	list(c(59, 10, 60, 40))	list(c(59, 56, 41))	list(c(59, 56, 41, 42))	list(c(59, 56, 41, 43))	list(c(59, 10, 60, 44))	list(c(59, 56, 41, 42, 45))	list(c(59, 26, 46))	list(c(59, 10, 60, 50, 47))	list(c(59, 32, 30, 48))	list(c(59, 32, 33, 49))	list(c(59, 10, 60, 50))
list(c(60, 1))	list(c(60, 38, 3, 2))	list(c(60, 38, 3))	list(c(60, 6, 4))	list(c(60, 6, 5))	list(c(60, 6))	list(c(60, 6, 7))	list(c(60, 8))	list(c(60, 9))	list(c(60, 10))	list(c(60, 35, 11))	list(c(60, 12))	list(c(60, 13))	list(c(60, 13, 14))	list(c(60, 10, 15))	list(c(60, 8, 16))	list(c(60, 27, 17))	list(c(60, 38, 18))	list(c(60, 19))	list(c(60, 10, 59, 20))	list(c(60, 21))	list(c(60, 27, 22))	list(c(60, 21, 23))	list(c(60, 8, 24))	list(c(60, 1, 25))	list(c(60, 58, 26))	list(c(60, 27))	list(c(60, 27, 28))	list(c(60, 29))	list(c(60, 38, 32, 30))	list(c(60, 10, 31))	list(c(60, 38, 32))	list(c(60, 9, 33))	list(c(60, 10, 34))	list(c(60, 35))	list(c(60, 35, 36))	list(c(60, 37))	list(c(60, 38))	list(c(60, 38, 39))	list(c(60, 40))	list(c(60, 44, 43, 41))	list(c(60, 40, 42))	list(c(60, 44, 43))	list(c(60, 44))	list(c(60, 44, 45))	list(c(60, 46))	list(c(60, 50, 47))	list(c(60, 50, 48))	list(c(60, 9, 33, 49))	list(c(60, 50))
list(c(61, 16, 1))	list(c(61, 3, 2))	list(c(61, 3))	list(c(61, 3, 4))	list(c(61, 5))	list(c(61, 39, 38, 6))	list(c(61, 16, 7))	list(c(61, 16, 8))	list(c(61, 16, 9))	list(c(61, 16, 15, 10))	list(c(61, 16, 11))	list(c(61, 17, 12))	list(c(61, 35, 60, 13))	list(c(61, 16, 15, 14))	list(c(61, 16, 15))	list(c(61, 16))	list(c(61, 17))	list(c(61, 18))	list(c(61, 16, 1, 19))	list(c(61, 26, 20))	list(c(61, 21))	list(c(61, 26, 22))	list(c(61, 26, 22, 23))	list(c(61, 26, 24))	list(c(61, 26, 25))	list(c(61, 26))	list(c(61, 17, 27))	list(c(61, 26, 28))	list(c(61, 29))	list(c(61, 39, 30))	list(c(61, 16, 31))	list(c(61, 3, 32))	list(c(61, 17, 33))	list(c(61, 39, 34))	list(c(61, 35))	list(c(61, 39, 36))	list(c(61, 37))	list(c(61, 39, 38))	list(c(61, 39))	list(c(61, 44, 40))	list(c(61, 44, 43, 41))	list(c(61, 44, 45, 42))	list(c(61, 44, 43))	list(c(61, 44))	list(c(61, 44, 45))	list(c(61, 53, 46))	list(c(61, 50, 47))	list(c(61, 50, 48))	list(c(61, 17, 49))	list(c(61, 50))
[truncated: 11 more columns]
