# Supplementary material for: The Experience of Sexual Stigma and the Increased Risk of Attempted Suicide in Young Brazilian People from Low Socioeconomic Group
Source: Front Psychol. 2017 Feb 22;8:192. doi: 10.3389/fpsyg.2017.00192 (PMC5319990; doi:10.3389/fpsyg.2017.00192)
Supplement: Data Sheet 6 — Partial correlation matrix: pcortotal.csv. [file DataSheet6.CSV]

Gen	Sc1	Sc2	Sc3	Sc4	Sc5	Sc6	Ag1	Ag2	Ag3	Ag4	Ag5	Cm1	Cm2	Cm3	Cm4	Cm5	Pr1	Pr2	Pr4	Pr5	Pr6	Pr7	Pr8	Pr9	Pr10	NLE1	NLE2	NLE3	NLE4	NLE5	NLE6	NLE7	NLE8	NLE9	NLE10	NLE11	NLE12	NLE13	CPF1	CPF2	CPF3	CPF4	CPF5	CPF6	PSS1	NSS1	NSS2	PSS2	NSS3
0	0,0386769202964958	0,034138478074305	0,0126977757873018	-0,0464234159439841	-0,0152205836917921	-0,0320733117774185	0,0434272077277453	0	-0,0186111829101214	-0,025090449415327	0,0226019112894819	-0,0210956044330464	-0,280026474799265	-0,108073926208442	0,215227446447516	-0,117839831925928	0	0,379604240925203	-0,0353288222914402	0,000945837979516127	-0,00954293920194229	-0,0452947003267065	0,13066248409868	-0,129739785563777	-0,0752992827938884	-0,00913414392641525	0,0161007715437834	0,0286278979657973	0,107338172211966	0	0,0220677498365693	-0,090667280183988	0,00892459802302483	-0,00893687144870208	0,0936784267645952	0,0361914894673757	-0,0124272266927561	-0,033769225033098	0,0284912413708281	-0,0201792405916196	0	0	0,0290481539558493	-0,0340784381813339	0,0953523357123312	0	-0,0383868618175191	-0,0139104725421285	-0,0173210300021166
0,0386769202964958	0	0,574559996003391	0,0461301047327135	0,153546499625931	0,0647853898835892	0,0682437133607613	0,067347254814213	0	-0,0183384563858946	0,169367302471289	-0,174162372504726	0	0	0	0	-0,0485989490101126	0,0163780613638876	-0,087784582476445	0	0,029323044278471	0,0544966139176993	0	0	0,0116417879928218	-0,0193890426393967	-0,00903931340387775	-0,0264594776241763	0,0146448860918214	0,0948296966984329	-0,0150319314225486	-0,147225459121057	0,0980870908808369	0	-0,00619171397063582	-0,0175525895079686	-0,100434816318063	0,0555848993381862	0	0	-0,0430598423614998	0	0,0408900645092959	0	0,0413241192076182	0,0821244855926994	-0,0235773382984627	0	-0,0303729797838808	0
0,034138478074305	0,574559996003391	0	0,201240341910543	0,0298269311831325	0,0648593024345325	0,0653394762054725	0	-0,0551784943368124	0,0149381441946565	-0,169834213983471	0,216243179247472	0,000125861404712174	0	-0,0164782914177171	0,033835129701614	0,00341332713684662	-0,0668257032668236	0,0330646914425387	0,0232799859899975	0	-0,0493585169482208	0,0128661909276812	0	0,0165967453089976	0,0408117881829727	0,0241925924469827	0,0685682669114323	0	-0,0985193284659873	-0,0326946439492187	0,224238896972113	-0,110734895735346	0,0447162859225669	0	0,0193715348861707	0,0982228663009913	-0,152676058435422	-0,0392575255367934	0,0289543537686965	0	0	-0,0166134972639008	-0,0281896823003269	-0,0247660199944477	-0,0160395603965322	0	0	0,0461464310259095	0,0239920001693411
0,0126977757873018	0,0461301047327135	0,201240341910543	0	0,0353465224831523	0,289766145138486	0,0345855574694958	0,0489506825030204	-0,110464397927947	0,0397328535876445	0,0810284442449466	-0,0544768416560987	-0,0733776792574701	0	-0,000397232082052544	-0,0384594412730243	0,0186965494519035	0,0557787360277156	0	-0,0277448048779701	0,0160469533069222	-0,00974536996267586	0,000734534591357728	0,0118818837616346	0,00583913668152057	-0,00877997028348021	-0,00269731117402266	-0,00615289775055652	-0,0402814993463852	0,0526886011379888	0	-0,0601085653910121	0,112408281992178	-0,0548202750487779	-0,00777282125794623	0	0	0,0189369975981442	-0,0358716852618358	0	-0,0110657686119956	0	0,017474848143501	0,077393060483864	0	0,0251468640715571	-0,0197260402723887	0,0493497852754451	-0,0244301156604414	0
-0,0464234159439841	0,153546499625931	0,0298269311831325	0,0353465224831523	0	0,225580473513604	0,139543990050938	0	0,0140998774431557	0	-0,0326555426235831	0,00361243395800683	-0,0714698327312126	0	0,00485076120836504	0	0,0469198983167659	0,0568114252464238	0,0246784662602822	0	-0,108476113946955	0	0	-0,00800808459920894	-0,0144684031073582	0,0336647505961772	0,0199995356726973	0,00848833318974855	0	-0,0327993455905087	-0,0454150455227331	0,074113743190307	-0,011498507180039	-0,0196019146627757	-0,0347543567313034	-0,000894171619666199	0,00286697789523343	-0,0126674587374808	-0,0098342821112057	0,0584809334522973	0	-0,000223838974178714	-0,0731669911906655	0,0143279388077604	0	-0,0193239916843502	0,0513263442323076	0	0,00202874737608596	-0,000798540742208912
-0,0152205836917921	0,0647853898835892	0,0648593024345325	0,289766145138486	0,225580473513604	0	0,116282015365733	0,00637488099300977	-0,00245728812754955	-0,0739561150899347	0	0	-0,00689428210649764	0,0742789783185759	-0,118695915934622	-0,020246583385213	0,0443014500790781	-0,036842902090206	0,0936370350718422	-0,0336488146476178	0	0	0	0	0	-0,0449262627082866	-0,0485366195327618	-0,0168365790310646	0	-0,0910533435341866	0	0	0	-0,00734573036918321	-0,0280815548297492	0,023479494402672	0,109331607767745	0,189908528373366	-0,0976520203596098	0	0,0162576793490391	0,0123891185668545	0,0781879075569659	0,0880625938283921	0	0,0620356710366986	-0,0124988412054888	0,038947738695659	-0,0604982921288624	0,0266022736705948
-0,0320733117774185	0,0682437133607613	0,0653394762054725	0,0345855574694958	0,139543990050938	0,116282015365733	0	-0,00919176416004898	0,00302849910674167	0,0263849262836935	-0,0246120501003867	-0,0505633446665219	0,03962139821747	0	-0,133026442728269	0,156606590131109	0,00861306364718948	-0,0318172658496909	0	0	0	0	0,00686927469410562	-0,0586596277930774	-0,0157443075511819	0,0650490349526375	0,0150101762812211	0	0	0,0212589868471134	-0,0660346949951115	0,0164005035856285	0,0119853693906629	-0,00489153970009342	0,081847879058783	0,056093501577722	-0,04810809932937	0	-0,0141999694206392	0	0,149505759984355	0	0,00533092566081927	0,0230227992269367	0,00238846668663655	-0,0311162033842426	0	-0,013988877014662	0,0428345936256136	0
0,0434272077277453	0,067347254814213	0	0,0489506825030204	0	0,00637488099300977	-0,00919176416004898	0	0,451153080123054	0,13810147229067	0,0252374730797617	0,0144635914108371	0,543726887097244	0,02652052495171	-0,0740716201264547	0,166890097792547	-0,14166219934838	0,0321253976462563	0	-0,00750844925617259	0	-0,0520397924284548	-0,0372068533651955	0,101347285149713	0	-0,00898732886061276	0,0976176153179207	-0,100837668715753	0,0564270362170297	-0,10836306068662	0	-0,0898735884485666	0	0,0552532263408647	0,0193734986994431	-0,0495159709353849	0,112881016903251	0	0	-0,01393106947577	0	0	0,018620204094416	-0,0881763117713785	0,00925672628636391	0,0657176713513216	-0,0273310559079928	0	0,00699955022754226	-0,099733921436771
0	0	-0,0551784943368124	-0,110464397927947	0,0140998774431557	-0,00245728812754955	0,00302849910674167	0,451153080123054	0	0,363679439781371	0,02724096224441	0,0679504229449563	-0,206317177582559	0,147366977908644	-0,0538199754904553	-0,140203447368707	-0,0102825917660851	0,0123386082835944	0,0720146116233318	0,0390868137742723	0,0501105794250074	0,0386030708220105	0,0300822140726319	-0,103713013774866	0,00824868710480513	0	-0,043216911354192	0,0536729995675928	-0,0510893443427156	0,0305867488318644	0,0502778904333593	-0,17378465147766	0,197356975370683	-0,0397451018547936	-0,0593163739090071	-0,0116187241606691	0	0,0972754801897769	0,0540164361212939	0,0538528227947542	0	-0,00232509231581989	0,0153793002021354	0,0392003507962428	-0,0169760390484034	0	0	0	-0,076546751236644	0,0644625125138456
-0,0186111829101214	-0,0183384563858946	0,0149381441946565	0,0397328535876445	0	-0,0739561150899347	0,0263849262836935	0,13810147229067	0,363679439781371	0	0,064281174171983	0,0800384850142721	-0,126582599743963	0,0541769138089105	0,228270546983368	-0,0593606422722198	-0,0129844710721876	0,0200804311588098	0,0525659731498678	-0,0362075243216897	0,0419954512007472	-0,0299795363648487	0	0,0406071929106351	0,0448000923917521	-0,00812951889095493	-0,0295623202423253	0,0123359419562524	0	0,0350521194750042	0,148141030427146	0	-0,157284757455891	0,114788508561821	0,0418303929367836	-0,0278038271031209	0	-0,0243328646013027	0	-0,0236117595659339	-0,050161367963365	0	0	0,132291248361414	-0,0321579174391957	-0,00656650190165029	0,0128892484037666	0,0470277410891995	0,0192768011804783	0,0290253305900795
-0,025090449415327	0,169367302471289	-0,169834213983471	0,0810284442449466	-0,0326555426235831	0	-0,0246120501003867	0,0252374730797617	0,02724096224441	0,064281174171983	0	0,677648683056602	-0,020725372695369	-0,0810212985662554	0	0,38376328980243	-0,127422178762824	-0,0468031776754345	0,088011190978226	-0,000575432420303112	-0,056939486122558	0,0345317585705239	0,0230303298231368	0	0,0373074876278991	-0,081539067577908	-0,0075188349469829	-0,0395782144666221	0,0862569672253341	-0,136850156874233	0,129889798333296	0,116194340574294	-0,160527750887614	0,0455699069975381	0,180161202580511	0,0544577979771868	0,0101032613110681	-0,011595719829088	-0,0108672202171566	0,122092361337423	0,0642288069932414	0,0436474071283579	-0,141599487966079	-0,134251105230164	0	0	0,0276521329492519	0	-0,0254694897449126	-0,0454148771930724
0,0226019112894819	-0,174162372504726	0,216243179247472	-0,0544768416560987	0,00361243395800683	0	-0,0505633446665219	0,0144635914108371	0,0679504229449563	0,0800384850142721	0,677648683056602	0	-0,0455858649171002	-0,0327744787167585	-0,0600563564769835	-0,149996376150509	0,377749042344204	0,0565784660365483	-0,177913264420995	0	-0,00391186569755703	0	-0,0356222859840863	0,0426098595172205	0,0227042805796274	0	0,065166784159653	0	-0,0389263935983116	0,32471482137782	-0,157163363458957	-0,0744782656323098	0,137589004128788	-0,0541875705147436	-0,104527374262157	0,0372299227686185	-0,0679772387360102	0	-0,166530502324058	-0,152523724768441	0	0	0,0541770800077557	0,160895396638348	0,048595612682744	0	0,0715593648500519	-0,118905319236072	0,115527156581601	0,0337892019672318
-0,0210956044330464	0	0,000125861404712174	-0,0733776792574701	-0,0714698327312126	-0,00689428210649764	0,03962139821747	0,543726887097244	-0,206317177582559	-0,126582599743963	-0,020725372695369	-0,0455858649171002	0	0,181673303760347	0,00236835449655555	0,0321173721442087	0,0468652073922787	0	0,0413429484203742	0,0445636029215884	0,0390106123285195	0,0164210116358029	0	0,0166165935508787	0,0391010161864563	0	-0,0733883673744267	0,0269160635968233	-0,0588379473879968	0,0449945660858063	0	0,154633073182025	-0,0108927046424288	0,00134063225356447	-0,104532036342655	-0,00142861811681303	-0,0975797734938465	0	0,0556112884928741	0,0755331207849074	-0,0576972445375507	0	0	0,132928734588058	0	0,0463707360657865	0,0878666207386693	0,0154342863401732	-0,033265756469249	0,0506270042761383
-0,280026474799265	0	0	0	0	0,0742789783185759	0	0,02652052495171	0,147366977908644	0,0541769138089105	-0,0810212985662554	-0,0327744787167585	0,181673303760347	0	0,472412787837378	0	0	0	0,0733754416765993	0	0	0,0872074623538928	0,0118709515156655	-0,0251880739297991	0,0012455144363003	-0,047474100230476	-0,0656176925768379	0,10117866838962	0,00723496704480006	-0,0002459334874947	0,0570131228268248	0	-0,0616021729019009	-0,0334251069044029	0	0,118417654711829	-0,000594428866481138	-0,114197939076647	0,0245763785232175	0	0,0625713875029253	-0,0217862568510861	-0,114393593633342	0,00541054736890203	-0,0292117474292619	0,102961388596466	0,0183703545857869	-0,0862522756918771	0,130705796004702	-0,0212724611837044
-0,108073926208442	0	-0,0164782914177171	-0,000397232082052544	0,00485076120836504	-0,118695915934622	-0,133026442728269	-0,0740716201264547	-0,0538199754904553	0,228270546983368	0	-0,0600563564769835	0,00236835449655555	0,472412787837378	0	0,275749473216669	0,24710054653051	0,00153381744455	0,057857221815109	-0,0259948497446506	0,00416258576755935	-0,118980034180313	0,0180468772983983	0,0863531621966612	-0,0111688679075394	0	0,0626347660024962	-0,0432089358670893	0,037125870130356	-0,0147178271630783	-0,25976677715841	0,274017637216793	0,0608251691118988	0,0127541350887801	0	0	-0,0888392412848516	0,179546594675013	-0,140419923697051	0,0998654769709009	-0,00550162693256247	0	0,0638896225593781	-0,0406437426944885	0,0846593360481916	-0,00405922791514608	-0,07678895047633	0,0941563855514024	-0,0426581560933333	0,0555250263123048
0,215227446447516	0	0,033835129701614	-0,0384594412730243	0	-0,020246583385213	0,156606590131109	0,166890097792547	-0,140203447368707	-0,0593606422722198	0,38376328980243	-0,149996376150509	0,0321173721442087	0	0,275749473216669	0	0,543017090484641	-0,00961236207665209	0,0347099345095792	0,057199516401321	0,0348111352693146	-0,0720803823705266	0,0573878462379402	-0,122569004060326	0,0837327409919847	-0,0585764480366108	0,0653980159319851	-0,00566035748492775	-0,0835778323322031	-0,0498325985233389	0,201012640614991	-0,158030380429089	-0,0530726084435805	-0,0558960778995752	-0,0246811459148558	0	0,109501582178633	0	-0,0135496129698775	0	0	-0,0637193044707731	0,0744949577948114	0	-0,0556896297602697	0,0315923189654719	0,046302090796503	0,0521966721617506	0,0929325531128672	-0,0244199758957823
-0,117839831925928	-0,0485989490101126	0,00341332713684662	0,0186965494519035	0,0469198983167659	0,0443014500790781	0,00861306364718948	-0,14166219934838	-0,0102825917660851	-0,0129844710721876	-0,127422178762824	0,377749042344204	0,0468652073922787	0	0,24710054653051	0,543017090484641	0	-0,000473431682006466	-0,0135934686082173	0	0	0,105399941331156	-0,0297062893103712	0,0478640438513046	-0,172745947882025	0,140630196411351	-0,186821532821189	0,0190379358191226	-0,0233099822927301	-0,0343731615063874	0	-0,180266282037534	0,156487641913253	0,0437840858247727	-0,129493253020664	-0,132826729041085	0,0335916319433014	0	0,289093685095296	-0,0415700376322019	-0,0329652185843288	0,0309580765010883	-0,00367393853635844	-0,00975424581035797	0	-0,0806470476004323	-0,0781082533307117	-0,000257583752213521	-0,229648929385996	0
0	0,0163780613638876	-0,0668257032668236	0,0557787360277156	0,0568114252464238	-0,036842902090206	-0,0318172658496909	0,0321253976462563	0,0123386082835944	0,0200804311588098	-0,0468031776754345	0,0565784660365483	0	0	0,00153381744455	-0,00961236207665209	-0,000473431682006466	0	0,0453651213909945	0,0766191127751996	0,0788107658980889	0,121682197000994	0,219375719966815	0,00991081056044548	0,0436656419531952	0	-0,000511308065582705	0,0388156441357956	-0,0142464344518265	-0,0381282742881173	-0,0354945727569096	0,125424252257918	-0,0768278412652083	0,0152990398987521	0,0660915443242685	0,00375882979426823	0,00956735979537182	-0,0973524790890206	-0,0211258084439683	0,0456149167990258	0	-0,107539248986196	0,0312733218063573	-0,0316678848329212	0	0,0652240062811277	-0,00571819717458763	0,0118436418002029	0,0283843455100697	-0,0304786261644747
0,379604240925203	-0,087784582476445	0,0330646914425387	0	0,0246784662602822	0,0936370350718422	0	0	0,0720146116233318	0,0525659731498678	0,088011190978226	-0,177913264420995	0,0413429484203742	0,0733754416765993	0,057857221815109	0,0347099345095792	-0,0135934686082173	0,0453651213909945	0	0,089061939941761	0,102122163857998	0,0881266447825731	0,00363059261347724	0	0,0363861418779904	0,102618910284544	0,023843565360485	-0,00132765162522967	0,00637321436573225	0,0572500314555852	-0,0320121595731398	-0,0792563433518947	0,105259266470453	-0,0406946097692873	0,0553476829005389	0	-0,0457869766323675	-0,0576754986303169	0	-0,02114060965631	0,0177408225392728	0	-0,0266645343850063	0	0,0270127725864421	-0,1050001103106	-0,041048083894781	0	0,017243477932463	-0,00648555106261278
-0,0353288222914402	0	0,0232799859899975	-0,0277448048779701	0	-0,0336488146476178	0	-0,00750844925617259	0,0390868137742723	-0,0362075243216897	-0,000575432420303112	0	0,0445636029215884	0	-0,0259948497446506	0,057199516401321	0	0,0766191127751996	0,089061939941761	0	0,0511768380158359	0,111258657877619	0,076872208866754	0,00117537315203175	0,0161463634346452	0,12899953481702	0	0,0388980284179412	0,0782658224001673	-0,0108950564715593	-0,07506354408092	0,0268756441578247	-0,0181288443071217	0,0484788395442456	0,0733956371106857	0,0440964475433401	0	0,0176818440755235	-0,079138677419586	0,00857079737081478	0,000800145306729811	-0,00969971321142546	0	0	0	0	0	-0,00649096610952485	0,0198503655300291	0,0395053590624928
0,000945837979516127	0,029323044278471	0	0,0160469533069222	-0,108476113946955	0	0	0	0,0501105794250074	0,0419954512007472	-0,056939486122558	-0,00391186569755703	0,0390106123285195	0	0,00416258576755935	0,0348111352693146	0	0,0788107658980889	0,102122163857998	0,0511768380158359	0	0,0955225954028636	0,176546384565268	0,040801140539887	0,108822881209908	0,011580687008311	0,0314273466660753	0,0217948075219346	0	-0,021661428890499	-0,0677301062660157	0	0,0616942334968895	-0,0243416683625127	0,0359341988808118	0,0476573916478044	-0,025398750331813	-0,0416537814831477	-0,0306101606483818	0	0,0261123570074146	-0,0251527890040715	0	-0,0864113434529824	0,0521043821025978	-0,0428736070996954	-0,0310092019151148	0	0	-0,0494597986272371
-0,00954293920194229	0,0544966139176993	-0,0493585169482208	-0,00974536996267586	0	0	0	-0,0520397924284548	0,0386030708220105	-0,0299795363648487	0,0345317585705239	0	0,0164210116358029	0,0872074623538928	-0,118980034180313	-0,0720803823705266	0,105399941331156	0,121682197000994	0,0881266447825731	0,111258657877619	0,0955225954028636	0	0,288825533825512	0,0509901459523033	0,0260365073103574	0,227809411971113	0,0992137311606399	0,00397475986815557	-0,0311721940096486	0	-0,0354688823581613	0,0672209943479018	-0,0626932918534931	0	0,0218976185342927	0	0,0692511060941978	-0,0327714012776688	0,0372747151963868	0	0,0457563214626941	0	-0,0719026135041043	-0,000446355901543901	0,00985141154780131	0	0,00241857601603562	0	0,0101766327236568	0
-0,0452947003267065	0	0,0128661909276812	0,000734534591357728	0	0	0,00686927469410562	-0,0372068533651955	0,0300822140726319	0	0,0230303298231368	-0,0356222859840863	0	0,0118709515156655	0,0180468772983983	0,0573878462379402	-0,0297062893103712	0,219375719966815	0,00363059261347724	0,076872208866754	0,176546384565268	0,288825533825512	0	0,202323235107717	0,131532122159944	0,0337461223322824	0,0809354583693787	0,0360664329759191	0,0542183850330823	0,0178433053274413	0,018627709781068	-0,0353514574739573	0,0247941181217987	-0,00173489336634417	-0,0640520871013984	0	0,0377065086639772	0,0114973313409771	0	0	0	-0,0059093695419299	-0,0203364312009318	0	-0,0036763844210583	0,0443634860633077	0,0161142342528014	0	-0,00570288538264165	-0,0477741640638218
0,13066248409868	0	0	0,0118818837616346	-0,00800808459920894	0	-0,0586596277930774	0,101347285149713	-0,103713013774866	0,0406071929106351	0	0,0426098595172205	0,0166165935508787	-0,0251880739297991	0,0863531621966612	-0,122569004060326	0,0478640438513046	0,00991081056044548	0	0,00117537315203175	0,040801140539887	0,0509901459523033	0,202323235107717	0	0,117800428994195	0,21405168749	0	0,0685768461362425	-0,0422055730643892	0	0,0150482192726731	-0,057169559552951	0,00631956367366979	-0,0192731626544651	0	0,0565737305423991	0	0	0	0,0196424603802757	0	-0,00889564768351655	0	0,00507359979121894	0	0,0247926842571648	-0,00837379224792956	-0,00894322910457598	-0,0192896775283149	-0,0157956240308944
-0,129739785563777	0,0116417879928218	0,0165967453089976	0,00583913668152057	-0,0144684031073582	0	-0,0157443075511819	0	0,00824868710480513	0,0448000923917521	0,0373074876278991	0,0227042805796274	0,0391010161864563	0,0012455144363003	-0,0111688679075394	0,0837327409919847	-0,172745947882025	0,0436656419531952	0,0363861418779904	0,0161463634346452	0,108822881209908	0,0260365073103574	0,131532122159944	0,117800428994195	0	0,197944674571788	0	0,00281939058259275	-0,0112193375111545	0	-0,0444742005009549	0	0	0,0293743349214929	-0,0513894664190065	0,0154623121742082	0	0	0,0584523536553275	-0,00236834104144003	0	-0,00858357099867588	-0,000557376787671289	-0,0159330421363439	0	-0,0139858284330505	0,131036366511889	0	-0,00658248027602395	-0,0624547802970719
-0,0752992827938884	-0,0193890426393967	0,0408117881829727	-0,00877997028348021	0,0336647505961772	-0,0449262627082866	0,0650490349526375	-0,00898732886061276	0	-0,00812951889095493	-0,081539067577908	0	0	-0,047474100230476	0	-0,0585764480366108	0,140630196411351	0	0,102618910284544	0,12899953481702	0,011580687008311	0,227809411971113	0,0337461223322824	0,21405168749	0,197944674571788	0	0	-0,175047986172445	0	0,0615568173052116	0,0581409495445248	-0,0300644661273964	0	-0,0243294452637496	0,0425393768962828	-0,106750727724679	0,0124611635100122	0,105503746689838	-0,052948288001523	-0,0300430329844083	-0,0392433643356318	0,0596721710929926	0,0937184627496411	0,0307985982097841	-0,00996694050833169	-0,142254046909922	0	-0,0241782902117987	0,0683034639009583	0,0981930787163397
-0,00913414392641525	-0,00903931340387775	0,0241925924469827	-0,00269731117402266	0,0199995356726973	-0,0485366195327618	0,0150101762812211	0,0976176153179207	-0,043216911354192	-0,0295623202423253	-0,0075188349469829	0,065166784159653	-0,0733883673744267	-0,0656176925768379	0,0626347660024962	0,0653980159319851	-0,186821532821189	-0,000511308065582705	0,023843565360485	0	0,0314273466660753	0,0992137311606399	0,0809354583693787	0	0	0	0	0,285195067304486	0,00817391437320336	0	-0,00968429072137653	0	0,0605235101586887	0,0179999751493007	-0,0578615453187038	-0,0402633937836989	0,0580391517594571	0	0,0868581935096925	0,0268119452907921	0	-0,00283774590353189	0	0,00175215766179824	-0,0335740319705558	-0,0307861012609957	0,0471609336017222	-0,00541471979235382	-0,0145091771854643	0,0378983156409729
0,0161007715437834	-0,0264594776241763	0,0685682669114323	-0,00615289775055652	0,00848833318974855	-0,0168365790310646	0	-0,100837668715753	0,0536729995675928	0,0123359419562524	-0,0395782144666221	0	0,0269160635968233	0,10117866838962	-0,0432089358670893	-0,00566035748492775	0,0190379358191226	0,0388156441357956	-0,00132765162522967	0,0388980284179412	0,0217948075219346	0,00397475986815557	0,0360664329759191	0,0685768461362425	0,00281939058259275	-0,175047986172445	0,285195067304486	0	0	0,122397796675485	0,0926697129370816	-0,19393188444692	0,0459064306365076	0,0459133321986999	0	0,00916919940492188	0,121896559948026	0,101784551911689	-0,0183293177978149	0	-0,0331568380681044	0	0,030662728113061	0,0328174461212817	-0,0248114221864328	0,059873151940951	-0,0188053184003364	-0,0131870690253354	-0,032446003955805	0
0,0286278979657973	0,0146448860918214	0	-0,0402814993463852	0	0	0	0,0564270362170297	-0,0510893443427156	0	0,0862569672253341	-0,0389263935983116	-0,0588379473879968	0,00723496704480006	0,037125870130356	-0,0835778323322031	-0,0233099822927301	-0,0142464344518265	0,00637321436573225	0,0782658224001673	0	-0,0311721940096486	0,0542183850330823	-0,0422055730643892	-0,0112193375111545	0	0,00817391437320336	0	0	0	0,117736036914506	-0,0683253818957308	-0,0137683014622665	0,0854485000482307	-0,0537583414197914	0	0,112811799617637	0,0629346255237743	0,104103244147971	-0,00902409704125231	0	0	0,0028831423020781	0,0290198119247236	0,0109622357663627	0,0278389031855363	0,00454705421852299	0	-0,00396054791123239	0,00767141986486505
0,107338172211966	0,0948296966984329	-0,0985193284659873	0,0526886011379888	-0,0327993455905087	-0,0910533435341866	0,0212589868471134	-0,10836306068662	0,0305867488318644	0,0350521194750042	-0,136850156874233	0,32471482137782	0,0449945660858063	-0,0002459334874947	-0,0147178271630783	-0,0498325985233389	-0,0343731615063874	-0,0381282742881173	0,0572500314555852	-0,0108950564715593	-0,021661428890499	0	0,0178433053274413	0	0	0,0615568173052116	0	0,122397796675485	0	0	0,0425852186393577	0,306005483097153	-0,00808061227104624	0,00868561485282093	0	-0,049589515254852	0,0545903914554441	0,108483694613808	0,233734059754584	0,104609973914557	0,0101523986782263	-0,0383242677148469	-0,01060208158835	-0,0450229716443886	-0,0375268560535932	0,138915241232177	-0,0266627717359062	0,128051005224255	-0,0476972787609607	-0,016671833168113
0	-0,0150319314225486	-0,0326946439492187	0	-0,0454150455227331	0	-0,0660346949951115	0	0,0502778904333593	0,148141030427146	0,129889798333296	-0,157163363458957	0	0,0570131228268248	-0,25976677715841	0,201012640614991	0	-0,0354945727569096	-0,0320121595731398	-0,07506354408092	-0,0677301062660157	-0,0354688823581613	0,018627709781068	0,0150482192726731	-0,0444742005009549	0,0581409495445248	-0,00968429072137653	0,0926697129370816	0,117736036914506	0,0425852186393577	0	0,289816342697474	0,247187155094225	0,00999058337030687	-0,0566726699391048	0,0430698705619722	-0,0523492710425279	0,0178555216447623	0,0335299518101995	0	-0,00555736068510542	0,00335035923956176	0,00143727032123162	-0,0346859096430743	0,0293701631860112	-0,025858419447344	0	0	-0,0424521774097597	0,0170467337133559
0,0220677498365693	-0,147225459121057	0,224238896972113	-0,0601085653910121	0,074113743190307	0	0,0164005035856285	-0,0898735884485666	-0,17378465147766	0	0,116194340574294	-0,0744782656323098	0,154633073182025	0	0,274017637216793	-0,158030380429089	-0,180266282037534	0,125424252257918	-0,0792563433518947	0,0268756441578247	0	0,0672209943479018	-0,0353514574739573	-0,057169559552951	0	-0,0300644661273964	0	-0,19393188444692	-0,0683253818957308	0,306005483097153	0,289816342697474	0	0,354735936626539	0,00136341549496024	0,0183357902026668	-0,0294276064772775	0,238030403695475	0,270710994333769	0,0686818623030537	-0,0580699654435174	0,0133085459439753	0,0227951591774069	0	0,0945948920869844	0	0	-0,0140676041113107	-0,0635339836709146	-0,0975988703799747	0
-0,090667280183988	0,0980870908808369	-0,110734895735346	0,112408281992178	-0,011498507180039	0	0,0119853693906629	0	0,197356975370683	-0,157284757455891	-0,160527750887614	0,137589004128788	-0,0108927046424288	-0,0616021729019009	0,0608251691118988	-0,0530726084435805	0,156487641913253	-0,0768278412652083	0,105259266470453	-0,0181288443071217	0,0616942334968895	-0,0626932918534931	0,0247941181217987	0,00631956367366979	0	0	0,0605235101586887	0,0459064306365076	-0,0137683014622665	-0,00808061227104624	0,247187155094225	0,354735936626539	0	0,163910722975904	0,127490132199396	0,107814236714354	0,073637676893975	0	0	-0,036074647633301	0	0,0156477511377954	-0,0453593944084585	-0,0382643497695236	0,00567960689366963	-0,0895909367283202	0,0655647379848631	-0,0456653854570372	0,236512384913351	0
0,00892459802302483	0	0,0447162859225669	-0,0548202750487779	-0,0196019146627757	-0,00734573036918321	-0,00489153970009342	0,0552532263408647	-0,0397451018547936	0,114788508561821	0,0455699069975381	-0,0541875705147436	0,00134063225356447	-0,0334251069044029	0,0127541350887801	-0,0558960778995752	0,0437840858247727	0,0152990398987521	-0,0406946097692873	0,0484788395442456	-0,0243416683625127	0	-0,00173489336634417	-0,0192731626544651	0,0293743349214929	-0,0243294452637496	0,0179999751493007	0,0459133321986999	0,0854485000482307	0,00868561485282093	0,00999058337030687	0,00136341549496024	0,163910722975904	0	-0,0155627130127849	0,195519994941928	0	-0,0280513869402	0,0855019832524192	0,0164789290729479	-0,0238315022974411	0	0	-0,0156657040588759	0,0122338874324066	-0,0037780066521209	-0,0271700383641655	-0,00614159479757681	-0,0515202786864164	0,00918538298444167
-0,00893687144870208	-0,00619171397063582	0	-0,00777282125794623	-0,0347543567313034	-0,0280815548297492	0,081847879058783	0,0193734986994431	-0,0593163739090071	0,0418303929367836	0,180161202580511	-0,104527374262157	-0,104532036342655	0	0	-0,0246811459148558	-0,129493253020664	0,0660915443242685	0,0553476829005389	0,0733956371106857	0,0359341988808118	0,0218976185342927	-0,0640520871013984	0	-0,0513894664190065	0,0425393768962828	-0,0578615453187038	0	-0,0537583414197914	0	-0,0566726699391048	0,0183357902026668	0,127490132199396	-0,0155627130127849	0	-0,115471313724262	-0,0248785079360341	0,355189925517181	0,0894457702041739	0,0319847809979658	0,0546180139715992	-0,0641842014993215	-0,0663377642600885	0,143336710984134	0,0270312357149782	0,00477394007415448	0,0157916054235483	0,00711953797863761	0	0,0258792846676712
0,0936784267645952	-0,0175525895079686	0,0193715348861707	0	-0,000894171619666199	0,023479494402672	0,056093501577722	-0,0495159709353849	-0,0116187241606691	-0,0278038271031209	0,0544577979771868	0,0372299227686185	-0,00142861811681303	0,118417654711829	0	0	-0,132826729041085	0,00375882979426823	0	0,0440964475433401	0,0476573916478044	0	0	0,0565737305423991	0,0154623121742082	-0,106750727724679	-0,0402633937836989	0,00916919940492188	0	-0,049589515254852	0,0430698705619722	-0,0294276064772775	0,107814236714354	0,195519994941928	-0,115471313724262	0	-0,0263557459557053	-0,039765143175449	0,121255039974143	0,0490540660870943	0,000197742574821518	0,00602719837470189	0,0249366898085745	0,00302411057258215	-0,0173615010189391	0,00915501869776381	0	0,0106941021362592	-0,0711137575158758	0,0213572404729129
0,0361914894673757	-0,100434816318063	0,0982228663009913	0	0,00286697789523343	0,109331607767745	-0,04810809932937	0,112881016903251	0	0	0,0101032613110681	-0,0679772387360102	-0,0975797734938465	-0,000594428866481138	-0,0888392412848516	0,109501582178633	0,0335916319433014	0,00956735979537182	-0,0457869766323675	0	-0,025398750331813	0,0692511060941978	0,0377065086639772	0	0	0,0124611635100122	0,0580391517594571	0,121896559948026	0,112811799617637	0,0545903914554441	-0,0523492710425279	0,238030403695475	0,073637676893975	0	-0,0248785079360341	-0,0263557459557053	0	-0,0410513542228712	0,114738831033881	0,0889270739024179	0	-0,0426516656212575	-0,0381997872444742	0	-0,0419149394501	-0,0516441887860301	-0,0150433438123067	-0,0222829955930019	0	0,0103545178107036
-0,0124272266927561	0,0555848993381862	-0,152676058435422	0,0189369975981442	-0,0126674587374808	0,189908528373366	0	0	0,0972754801897769	-0,0243328646013027	-0,011595719829088	0	0	-0,114197939076647	0,179546594675013	0	0	-0,0973524790890206	-0,0576754986303169	0,0176818440755235	-0,0416537814831477	-0,0327714012776688	0,0114973313409771	0	0	0,105503746689838	0	0,101784551911689	0,0629346255237743	0,108483694613808	0,0178555216447623	0,270710994333769	0	-0,0280513869402	0,355189925517181	-0,039765143175449	-0,0410513542228712	0	0,235229136521208	-0,045622177125132	-0,0344074709331678	0	0,0602933451204442	-0,132635891861501	-0,0376616288131607	-0,00725084676726269	0,0084448715173884	0	-0,00863904152656951	-0,0866122317472265
-0,033769225033098	0	-0,0392575255367934	-0,0358716852618358	-0,0098342821112057	-0,0976520203596098	-0,0141999694206392	0	0,0540164361212939	0	-0,0108672202171566	-0,166530502324058	0,0556112884928741	0,0245763785232175	-0,140419923697051	-0,0135496129698775	0,289093685095296	-0,0211258084439683	0	-0,079138677419586	-0,0306101606483818	0,0372747151963868	0	0	0,0584523536553275	-0,052948288001523	0,0868581935096925	-0,0183293177978149	0,104103244147971	0,233734059754584	0,0335299518101995	0,0686818623030537	0	0,0855019832524192	0,0894457702041739	0,121255039974143	0,114738831033881	0,235229136521208	0	-0,0545034984790994	0,013116767661731	0,0199732028956683	0	0,00491756694824173	0,0438273278395209	-0,0380381956623202	0	0,0141691681499519	0,108449163674789	0,0268321347991169
0,0284912413708281	0	0,0289543537686965	0	0,0584809334522973	0	0	-0,01393106947577	0,0538528227947542	-0,0236117595659339	0,122092361337423	-0,152523724768441	0,0755331207849074	0	0,0998654769709009	0	-0,0415700376322019	0,0456149167990258	-0,02114060965631	0,00857079737081478	0	0	0	0,0196424603802757	-0,00236834104144003	-0,0300430329844083	0,0268119452907921	0	-0,00902409704125231	0,104609973914557	0	-0,0580699654435174	-0,036074647633301	0,0164789290729479	0,0319847809979658	0,0490540660870943	0,0889270739024179	-0,045622177125132	-0,0545034984790994	0	0,129279147217689	0,213076618475775	0,0514981610352431	0,149359085722287	0,0082617251977587	0,112639622559172	0	-0,0619505951276385	0,0586809890260584	0
-0,0201792405916196	-0,0430598423614998	0	-0,0110657686119956	0	0,0162576793490391	0,149505759984355	0	0	-0,050161367963365	0,0642288069932414	0	-0,0576972445375507	0,0625713875029253	-0,00550162693256247	0	-0,0329652185843288	0	0,0177408225392728	0,000800145306729811	0,0261123570074146	0,0457563214626941	0	0	0	-0,0392433643356318	0	-0,0331568380681044	0	0,0101523986782263	-0,00555736068510542	0,0133085459439753	0	-0,0238315022974411	0,0546180139715992	0,000197742574821518	0	-0,0344074709331678	0,013116767661731	0,129279147217689	0	0,406193586664713	0,39490650070152	0,0357581054983361	0,0495972806002241	0	-0,00197642504959028	0	-0,0431817506201905	-0,00522926246654816
0	0	0	0	-0,000223838974178714	0,0123891185668545	0	0	-0,00232509231581989	0	0,0436474071283579	0	0	-0,0217862568510861	0	-0,0637193044707731	0,0309580765010883	-0,107539248986196	0	-0,00969971321142546	-0,0251527890040715	0	-0,0059093695419299	-0,00889564768351655	-0,00858357099867588	0,0596721710929926	-0,00283774590353189	0	0	-0,0383242677148469	0,00335035923956176	0,0227951591774069	0,0156477511377954	0	-0,0641842014993215	0,00602719837470189	-0,0426516656212575	0	0,0199732028956683	0,213076618475775	0,406193586664713	0	0	0,075822008472757	0,312038238351766	0,0234388826093557	0	0	-0,00823922924110398	0,0138715944392908
0	0,0408900645092959	-0,0166134972639008	0,017474848143501	-0,0731669911906655	0,0781879075569659	0,00533092566081927	0,018620204094416	0,0153793002021354	0	-0,141599487966079	0,0541770800077557	0	-0,114393593633342	0,0638896225593781	0,0744949577948114	-0,00367393853635844	0,0312733218063573	-0,0266645343850063	0	0	-0,0719026135041043	-0,0203364312009318	0	-0,000557376787671289	0,0937184627496411	0	0,030662728113061	0,0028831423020781	-0,01060208158835	0,00143727032123162	0	-0,0453593944084585	0	-0,0663377642600885	0,0249366898085745	-0,0381997872444742	0,0602933451204442	0	0,0514981610352431	0,39490650070152	0	0	0,181193661083006	0,193413257899073	0,0259405488921395	0	-0,0160705880231787	0,0484230538172752	0
0,0290481539558493	0	-0,0281896823003269	0,077393060483864	0,0143279388077604	0,0880625938283921	0,0230227992269367	-0,0881763117713785	0,0392003507962428	0,132291248361414	-0,134251105230164	0,160895396638348	0,132928734588058	0,00541054736890203	-0,0406437426944885	0	-0,00975424581035797	-0,0316678848329212	0	0	-0,0864113434529824	-0,000446355901543901	0	0,00507359979121894	-0,0159330421363439	0,0307985982097841	0,00175215766179824	0,0328174461212817	0,0290198119247236	-0,0450229716443886	-0,0346859096430743	0,0945948920869844	-0,0382643497695236	-0,0156657040588759	0,143336710984134	0,00302411057258215	0	-0,132635891861501	0,00491756694824173	0,149359085722287	0,0357581054983361	0,075822008472757	0,181193661083006	0	0,144680234033431	0	0	-0,0198692922514225	-0,013006537388725	0
-0,0340784381813339	0,0413241192076182	-0,0247660199944477	0	0	0	0,00238846668663655	0,00925672628636391	-0,0169760390484034	-0,0321579174391957	0	0,048595612682744	0	-0,0292117474292619	0,0846593360481916	-0,0556896297602697	0	0	0,0270127725864421	0	0,0521043821025978	0,00985141154780131	-0,0036763844210583	0	0	-0,00996694050833169	-0,0335740319705558	-0,0248114221864328	0,0109622357663627	-0,0375268560535932	0,0293701631860112	0	0,00567960689366963	0,0122338874324066	0,0270312357149782	-0,0173615010189391	-0,0419149394501	-0,0376616288131607	0,0438273278395209	0,0082617251977587	0,0495972806002241	0,312038238351766	0,193413257899073	0,144680234033431	0	0,0736606598533451	0	0,0475298230085862	0	-0,0595604938503958
0,0953523357123312	0,0821244855926994	-0,0160395603965322	0,0251468640715571	-0,0193239916843502	0,0620356710366986	-0,0311162033842426	0,0657176713513216	0	-0,00656650190165029	0	0	0,0463707360657865	0,102961388596466	-0,00405922791514608	0,0315923189654719	-0,0806470476004323	0,0652240062811277	-0,1050001103106	0	-0,0428736070996954	0	0,0443634860633077	0,0247926842571648	-0,0139858284330505	-0,142254046909922	-0,0307861012609957	0,059873151940951	0,0278389031855363	0,138915241232177	-0,025858419447344	0	-0,0895909367283202	-0,0037780066521209	0,00477394007415448	0,00915501869776381	-0,0516441887860301	-0,00725084676726269	-0,0380381956623202	0,112639622559172	0	0,0234388826093557	0,0259405488921395	0	0,0736606598533451	0	0	-0,00331823071847193	0,17654965033335	0
0	-0,0235773382984627	0	-0,0197260402723887	0,0513263442323076	-0,0124988412054888	0	-0,0273310559079928	0	0,0128892484037666	0,0276521329492519	0,0715593648500519	0,0878666207386693	0,0183703545857869	-0,07678895047633	0,046302090796503	-0,0781082533307117	-0,00571819717458763	-0,041048083894781	0	-0,0310092019151148	0,00241857601603562	0,0161142342528014	-0,00837379224792956	0,131036366511889	0	0,0471609336017222	-0,0188053184003364	0,00454705421852299	-0,0266627717359062	0	-0,0140676041113107	0,0655647379848631	-0,0271700383641655	0,0157916054235483	0	-0,0150433438123067	0,0084448715173884	0	0	-0,00197642504959028	0	0	0	0	0	0	0,188190388909511	-0,0755829128187808	0,409891067150107
-0,0383868618175191	0	0	0,0493497852754451	0	0,038947738695659	-0,013988877014662	0	0	0,0470277410891995	0	-0,118905319236072	0,0154342863401732	-0,0862522756918771	0,0941563855514024	0,0521966721617506	-0,000257583752213521	0,0118436418002029	0	-0,00649096610952485	0	0	0	-0,00894322910457598	0	-0,0241782902117987	-0,00541471979235382	-0,0131870690253354	0	0,128051005224255	0	-0,0635339836709146	-0,0456653854570372	-0,00614159479757681	0,00711953797863761	0,0106941021362592	-0,0222829955930019	0	0,0141691681499519	-0,0619505951276385	0	0	-0,0160705880231787	-0,0198692922514225	0,0475298230085862	-0,00331823071847193	0,188190388909511	0	0,0725330066623157	0,213936624784113
-0,0139104725421285	-0,0303729797838808	0,0461464310259095	-0,0244301156604414	0,00202874737608596	-0,0604982921288624	0,0428345936256136	0,00699955022754226	-0,076546751236644	0,0192768011804783	-0,0254694897449126	0,115527156581601	-0,033265756469249	0,130705796004702	-0,0426581560933333	0,0929325531128672	-0,229648929385996	0,0283843455100697	0,017243477932463	0,0198503655300291	0	0,0101766327236568	-0,00570288538264165	-0,0192896775283149	-0,00658248027602395	0,0683034639009583	-0,0145091771854643	-0,032446003955805	-0,00396054791123239	-0,0476972787609607	-0,0424521774097597	-0,0975988703799747	0,236512384913351	-0,0515202786864164	0	-0,0711137575158758	0	-0,00863904152656951	0,108449163674789	0,0586809890260584	-0,0431817506201905	-0,00823922924110398	0,0484230538172752	-0,013006537388725	0	0,17654965033335	-0,0755829128187808	0,0725330066623157	0	0,0388104639257652
-0,0173210300021166	0	0,0239920001693411	0	-0,000798540742208912	0,0266022736705948	0	-0,099733921436771	0,0644625125138456	0,0290253305900795	-0,0454148771930724	0,0337892019672318	0,0506270042761383	-0,0212724611837044	0,0555250263123048	-0,0244199758957823	0	-0,0304786261644747	-0,00648555106261278	0,0395053590624928	-0,0494597986272371	0	-0,0477741640638218	-0,0157956240308944	-0,0624547802970719	0,0981930787163397	0,0378983156409729	0	0,00767141986486505	-0,016671833168113	0,0170467337133559	0	0	0,00918538298444167	0,0258792846676712	0,0213572404729129	0,0103545178107036	-0,0866122317472265	0,0268321347991169	0	-0,00522926246654816	0,0138715944392908	0	0	-0,0595604938503958	0	0,409891067150107	0,213936624784113	0,0388104639257652	0
0,0793750008726139	-0,0129555281636364	-0,0347236173455728	0,0325162766372438	-0,0313819376618624	0	0	0,00243004303401806	0,0450449775446874	0	-0,0223536030419875	0,030619845818288	0,0295202210364381	0	0	0,0579230017367793	-0,0386034319397611	0	-0,0297205215592866	0	0,00416160698959141	0,0258680199297389	0	-0,0105842654779247	0,0219333389006868	0,0235029666572034	0	0,0704392801262834	0,0345730136906393	-0,0796275869401086	-0,0730206457431931	0,0794331825269697	0,0151330366170043	0,00644662802611984	0	0	-0,0169562801962581	-0,00382217926163787	-0,0495876570170283	0	0	0,0154080628260768	0	-0,0142220249143339	0	-0,0451888541387519	0,0171215415653433	0,40372488678007	-0,0111424994961557	0,346284009110941
0,037453150898329	0,0624378241174113	0	0,0152810860313772	-0,0261517867049773	0,0223296185643432	0	0,00491056251629173	0,0418756006404467	0,0697558538622065	-0,0686197986756787	0	0,0499111843911269	-0,0973859724711267	-0,0197597024509461	-0,289112423548761	0,396818814348151	0	0,101467937946924	0,0354038819235565	-0,0120906431467926	-0,0287997903969825	0,0874645431900914	-0,0675705842111037	0,0574237122273574	-0,139483159836862	0,0220803881247235	0	0	-0,0592007459877257	0,134479212700911	0,0354992286106844	-0,196749232486612	-0,0269410941349415	0,0350489111017592	0,120047541961514	0,0261372616752724	0	0	0,021879942752087	0	-0,0193368778312706	0,00206572048909476	-0,0180074426513066	0	0,05794810258835	0,0751598620145677	0	0,293601173306293	-0,0352537131254986
0	0,0030754410632666	0,0613549000116995	-0,0186770312060848	-0,0163287703030728	-0,0379486588643198	0,0346286769492462	0,0600943123814845	-0,00876490286965976	-0,0712816622445114	-0,0700143043373528	0,0152513210664723	-0,069441775034913	-0,0447693209447241	0,110999566176272	-0,0808380071728634	0,0592410828548503	-0,0102910058407523	0,00259229387617639	-0,0429442782259419	0,0355594777099751	0,00531183601112143	0,0174895537749081	-0,00119725561505817	0,0177030742402768	0,0278237030407274	-0,0113552366867865	0	0	0,0279877606538003	0	-0,0736404005106014	0,00424047994424602	0,00370509131150874	0,00914038479500668	0	0,0601549569708819	0	0,0183420560560287	-0,00321735981043686	0,0367844181419433	0	-0,0207810890358887	0,0154193154220722	-0,0236796018764654	0,18538353751172	0,0231845884938008	-0,0233798876744764	0,00903510092279255	-0,0238250255247304
-0,0620827843147949	-0,0327030917951619	-0,00661402546539024	-0,0306395904349614	-0,0246252112585903	0,0141666290448817	-0,0179377580244262	0	0,0380879824821748	-0,0216747785631445	0,0343971656901925	-0,201116463222475	-0,143978853740287	0	-0,110354094307449	0,22370284272882	0	0,0151194621283316	-0,0502772112760054	0,0435573188410041	0,0104630544976227	0	-0,113818661726112	0,106727661462891	0	0,0703953114245809	0,0140480697650886	0,00165760990561526	0,0499667815047238	0,127661883955984	-0,0306150155281352	0,224059496931594	0,0229771405405334	-0,0252434774264516	-0,0366717873500099	-0,00214445550671319	-0,151086234145301	-0,126319766592125	-0,141240569597778	0	-0,0504279610013075	0,0616071256309139	0	0,0271845619735004	0	0,106288167059991	0,0245356079950582	0	0	-0,0361519281172364
0,03543572528536	0,00109388530020957	0	0,0348680156972229	0,0542657549530093	0	0,0250192919815143	-0,0783134135436317	-0,0243634151916822	-0,049211961168913	0	0,172125948418375	0,0754532055600579	0,0399813819384412	0,105540054617478	0,0469013606649996	-0,282314003607485	0	0	-0,0753997322628319	0,0554017847709405	0	0,000200960066546282	0	-0,0218260589867747	0	-0,0192611098059546	-0,03564400114118	-0,0422568596961033	-0,134607198875668	0	-0,233888836707346	0,0784303656371511	0,0814640737663867	-0,0536039931037029	-0,0693014103372638	0,0691754743376668	0,196343249770616	0,174393684842892	0	0	0	0	0	0,00746402818111413	0,0572542602196209	-0,0469169132201066	0,0141935472808793	0,089631293416263	0
0,10349648613136	-0,104672681959523	0,0961581676770456	0,00191618414514678	-0,00617808557884917	-0,00988580646879355	0	0,00549703584893852	0,0245941670586667	-0,0631166392246775	0,310790463774015	-0,191287582976864	0,0408133973877885	0,0598966042914663	-0,168826438348024	-0,166458275902109	0,14851160870253	0,00972752428695842	0,0318796121377361	0	0	0	0,0694813247176586	-0,0586909648791664	0,00477910865110768	-0,0048887141994796	0	0,0254990033698423	-0,0400390377023376	-0,0145989179795472	-0,116462981634095	0,0121178246380921	0	0,128233968246941	-0,0751832121699329	0,00890835442569142	0,0515307303858911	0,0881189150797047	-0,0739331912139186	0	-0,153446728847214	0,100056516661102	0,10605921753055	0,0175275523460421	0,0488211500476614	0	-0,00536923341358721	0,0229323494951835	-0,0341862244557316	-0,0119620128349112
0,348183171458528	0	-0,0546062392729526	-0,0265024814051556	0	0,0119322662057995	0	0	0,0157640172225043	0,100870234576054	0	0,0619206997630402	0,0537271420321877	0,0501265773079569	0,0374662581162667	-0,0637522139927009	0	0	-0,0876177281306776	0	0	0,0306474998796145	-0,0101394828791184	0,00859257488519093	0,0690267913522991	-0,0181583332321313	0,0398630732189031	-0,0562877090952269	0	-0,11702158748662	0,236203195471645	-0,00469957447567605	0,0621471320860501	0,00486794344958412	0,0573651078495481	0,0143074279745946	0,0434358790471166	-0,0769288975237019	0,0189786901627286	0,00170078850655553	-0,0126378631711491	-0,029335328269088	-0,0266098957582511	-0,0158713901404785	0,0107780246672463	0	-0,108843622101034	0,104538943922368	0	0,0305813672123633
-0,153882788632297	-0,0324966910653809	0	-0,0106590199550037	-0,0295301148604153	0,044354332546173	-0,113282868325866	-0,0417314069302307	-0,0376842661893982	0	0,0269595798041722	-0,0524954336567832	-0,0583106465000587	0	-0,175371421473466	0,157084646110874	0,0592531381318083	0,0363288720553334	0,276501669615963	0,0358580892787021	0,0410065629423294	0	-0,00751985744224178	0	0,000879484696406417	0,296929546937482	-0,0101260734484896	0,0304559494921507	0	0,0753955644623948	-0,0395951532928291	0,174851361817402	-0,10183899005243	0,0164380368104071	-0,0557731221463892	0,0548115928653698	-0,0597422820920876	0	-0,107213210468219	0,0453773921090697	-0,0381450554711958	-0,00296377397043087	0	0,0836667758322058	-0,00270182054380172	0,0432067415687093	0,0536755940181585	-0,0128996984567591	-0,0180142395982742	0,0103638182857187
-0,00515376802512536	0,0377635720992791	-0,0567182607558717	-0,0102594555867511	0,0114258338578181	0	0,00663026599395676	0,0420333478831001	-0,0740985524878094	0,129922538654365	-0,00431049213709825	0,0107048293414327	-0,0477544282771689	-0,0985358566350317	-0,00286563107509987	-0,0913232695726563	0,0973034990118528	0,0273641868723252	0,0140262592630108	0,268380831375482	-0,0212233385078862	-0,033352787923935	0,0055967429168873	0	0,0130042263402162	-0,106913358287423	-0,0388455522169616	0,104393648765339	-0,00862128319731122	-0,0635907829924938	-0,0956673402209136	0,154460882199912	0	0	-0,0465537083792973	-0,00241830921441675	-0,0572650844718656	0,0187357354161343	-0,00113835703914435	0,000121460853256867	0,01977521918597	-0,0151509195966015	0	0	-0,0286949992087584	0,00378801926917672	-0,00662730810325712	0	0,0316475806206969	-0,0134427293192516
0,178000824056405	0,00924593103893578	0,0195841629639238	0,0860640237306339	0,0150034573058051	0,176557227619493	-0,0514754970067113	-0,490451073569595	0,315869891491055	0,347586997983758	0,0497279744439703	-0,117770549211578	0,534272917037018	0,0227980083069554	0,0781350100873886	0,0353528032460091	0	-0,0171509736666584	-0,243491892209126	-0,0132868057174758	-0,157633752771681	0	-0,0683894099362712	0,0197111235735571	0,0557777352515923	0	0,294835174276931	-0,117236030017794	0,0992212085346911	0	-0,0647347579855226	-0,0774791531305691	-0,00904450096281364	-0,0293752367560406	0,272063584548232	0,0742105867060805	0,0924678239207582	-0,240429650224105	-0,0857810572821311	-0,181000609956965	0	0,0643713633389174	0,0679482794343212	-0,226598927497746	0	-0,136838855642922	-0,0922216935114477	-0,0288588889017705	0,0395824601585285	-0,172767905516276
0,00086175591616959	0	0,141154241768144	0,00307979331123006	-0,0728509953960317	0	0	0,0416060973437229	-0,043569373270568	0	0,0207103046872959	0	-0,0340864294538843	0	0,0677269068164456	-0,167725877274789	0,137230755661088	-0,0549614267396357	0,0636729605115256	-0,0124200723436469	0,0705964158229361	0,0529754069306477	0,0139323841323212	0,0188519828814389	0	-0,158500016504603	0,0651934839883447	0,0746580208472035	0,0787164015497485	0	0,010170602852668	-0,0407989265852125	-0,0263554873021718	-0,0340853874614887	0,128574106449528	-0,0296644785117223	0,100680658894934	0,00466324819083213	-0,175279849402292	0,0232792042187962	0,0093772051316982	-0,0269402587724687	0,0247823891496734	-0,129374649757012	0	0,0384620560635935	0,0682650882721996	-0,0390950591088746	-0,04720884367698	0,162430877422846
[truncated: 11 more columns]
