# Supplementary material for: The Experience of Sexual Stigma and the Increased Risk of Attempted Suicide in Young Brazilian People from Low Socioeconomic Group
Source: Front Psychol. 2017 Feb 22;8:192. doi: 10.3389/fpsyg.2017.00192 (PMC5319990; doi:10.3389/fpsyg.2017.00192)
Supplement: Data Sheet 7 — Bivariate correlation matrix: cortotal.csv. [file DataSheet7.CSV]

Gen	Sc1	Sc2	Sc3	Sc4	Sc5	Sc6	Ag1	Ag2	Ag3	Ag4	Ag5	Cm1	Cm2	Cm3	Cm4	Cm5	Pr1	Pr2	Pr4	Pr5	Pr6	Pr7	Pr8	Pr9	Pr10	NLE1	NLE2	NLE3	NLE4	NLE5	NLE6	NLE7	NLE8	NLE9	NLE10	NLE11	NLE12	NLE13	CPF1	CPF2	CPF3	CPF4	CPF5	CPF6	PSS1	NSS1	NSS2	PSS2	NSS3
0	0,162909719173179	0,145602301850669	0,101623651881263	-0,0404234610259325	0,0695618268399538	0,0256049373140737	0,167751171049622	0,0424002723498572	-0,0181249248592757	0,0730015221960007	-0,0168144263425716	-0,0182583570241709	-0,30123879785612	-0,272815595060192	0,00700853174983531	-0,183970393479148	0,0237258700032828	0,286307041512068	-0,0314101482197025	0,0281537111154484	-0,0464945027917901	-0,0282538715102317	0,074066299285556	-0,076085381999641	-0,176855742312597	0,0775529323443383	0,0693314686214938	0,0663043506802725	-0,0602942600189075	0,0343292325808859	-0,14686850539391	-0,159210803656176	0,0359740274306206	-0,0658216279769397	0,162530206264102	0,0444534167432707	-0,178578692751209	-0,142570804637042	0,0764777804218719	-0,0567498126247961	-0,0125316478750396	-0,0154057725770431	0,00232800246874829	-0,0519989477165197	0,166213593697441	-0,0373191294839586	0,000998204481184347	0,0421574881980282	-0,0463167931717983
0,162909719173179	0	0,71153859080605	0,451086291074647	0,374379582733063	0,445713496758941	0,350984995419476	0,0929183890096944	-0,0049249259936767	-0,0224547491447593	-0,0137012804030675	-0,10725011743574	0,0517525437569295	-0,0239292693086277	-0,115386417451197	-0,0402303378113827	-0,156044023912085	-0,0325802225822452	-0,0912437483864272	-0,0693581528692862	-0,0264103450974757	-0,0917732887841634	-0,0567639204980299	-0,0412703108705434	-0,0134213087533097	-0,199367854285666	0,0367719035576242	-0,00507134313394223	0,00798936136088876	-0,194763183202671	-0,225134545593851	-0,241749781785798	-0,209917028251184	-0,0564883527702355	-0,0933258723476092	0,0750662034983281	-0,128213285512901	-0,228805641758934	-0,259492704375331	0,199392845059322	0,151521301501803	0,185765447217634	0,208556585184344	0,0982407181679441	0,17279461326846	0,344315101425855	-0,0797892396900765	-0,0494021823205897	0,179477924221569	-0,115370714803098
0,145602301850669	0,71153859080605	0	0,501141633500412	0,347386421736033	0,450712080461275	0,327539086390013	-0,00286626646116615	-0,073804864695255	0,000953838705072999	-0,0116146665807767	0,0227572830629922	0,0520872641207234	-0,0148300656811768	-0,0745279495379681	0,00191191405127925	-0,0462623888644866	-0,0367843386187265	-0,0267563397343555	-0,00370214083894254	-0,0118968572249964	-0,0667790561747522	-0,0192438712359617	0,00054335915345333	0,00961325643275925	-0,10261486851299	0,0884008815713029	0,051474477391225	-0,0143279022514162	-0,170617857666064	-0,218046274701138	-0,12387121712549	-0,195271014148961	-0,0386630930950294	-0,106730067337413	0,0899994199289257	0,00845577687166092	-0,26566371790961	-0,288790915364972	0,184090027637348	0,140116331673382	0,170038807948154	0,177535169636288	0,112732734177023	0,122424715039516	0,247099022573331	-0,0183323218114207	-0,0442949031519686	0,16561132952484	-0,0324007853634244
0,101623651881263	0,451086291074647	0,501141633500412	0	0,317786475396747	0,540649259628092	0,287420320551014	-0,0128074801196294	-0,0381180712394523	0,046925396828848	0,0500505483656975	-0,00629727839166786	0,0269099700078961	0,00247042322094985	-0,0217956608897935	0,0125306791775038	-0,0129160978775069	-0,00749452420091376	-0,0242119921909867	-0,0672683491615139	-0,0404095766817174	-0,0784687104389949	-0,0421786859255492	0,00337689610897053	-0,0055083850345119	-0,096133087166494	0,0418426519335632	-0,0130224482566317	-0,0385108119128855	-0,0986229136450746	-0,140079602398803	-0,112375251123915	-0,0781066926663183	-0,086462491268535	-0,0125209169389368	0,0540335731615634	-0,0142674210185103	-0,119413035800579	-0,209909470043928	0,148174343657365	0,16232355195734	0,179749749491407	0,214122205744908	0,170586856108232	0,146203087162362	0,197282949926498	-0,0488278042326785	0,0188471997241503	0,0948713460647556	-0,0624442185910367
-0,0404234610259325	0,374379582733063	0,347386421736033	0,317786475396747	0	0,433518432926141	0,328227748654505	-0,0726108580593554	-0,052452583042516	-0,042311418471616	-0,047350503957081	-0,0328702450856207	-0,0415432567532588	-0,0125583835228756	-0,0194770278544369	-0,00418084019291584	-0,00775119380584551	-0,00564491903911942	-0,0411808333302356	-0,0376532244747902	-0,138426423602055	-0,0542350619286835	-0,0658119480138832	-0,0657353998983622	-0,0564052569456919	-0,0184643408468364	0,00117810210890211	-0,0301648817479646	-0,0384195218244752	-0,103486993623581	-0,143355086699062	-0,0333744321499934	-0,0832947102570826	-0,0800776892756914	-0,0446094089425354	-0,00118743271471423	-0,0099630414095179	-0,0758139501443039	-0,12731796472139	0,143116390613165	0,137050041746769	0,135885981782889	0,109868416427094	0,139423322802086	0,101914502236171	0,0893385697075485	-0,00129393095645981	-0,0260706854071097	0,0601169038566597	-0,0479253765974566
0,0695618268399538	0,445713496758941	0,450712080461275	0,540649259628092	0,433518432926141	0	0,370699052512328	-0,0285216643971897	-0,0189914002349699	-0,0099228098647827	-0,014646404808099	-0,0678462990948212	0,061185110902916	0,025263896020299	-0,0650060526089233	-0,0195911507805659	-0,0448518490989586	-0,0899024928005302	-0,0133550548355986	-0,0820631485622811	-0,105247310941758	-0,088685304639785	-0,10293567313525	-0,0530608642358205	-0,0508597904070272	-0,114720228914459	0,00124731879548173	-0,048146355489953	-0,00873326172805263	-0,184092868043275	-0,152691047691012	-0,115265111458218	-0,13960759279174	-0,0951216357412096	-0,0108728875091298	0,0878979469145261	0,00759849517608136	-0,0899856835664855	-0,2281646730051	0,186754910465005	0,254751724283207	0,25959888735988	0,29358962032876	0,215582431571498	0,197347297527624	0,220618528901686	-0,0804473425782652	-0,0314088955565275	0,0825404435191444	-0,0891382880898071
0,0256049373140737	0,350984995419476	0,327539086390013	0,287420320551014	0,328227748654505	0,370699052512328	0	-0,0261628666565071	-0,0962035888918519	-0,113475362319103	-0,0737214382051927	-0,0997567477451156	-0,0139659942074174	-0,0922581671742327	-0,138527933529366	0,00352373320937574	-0,0657541170075899	-0,0982107836894542	-0,0417320552486534	-0,0439409738794297	-0,0637736397715435	-0,0741876963308647	-0,0781317233689848	-0,115448148088791	-0,0771947059605754	-0,0430194255574385	-0,0507503200844949	-0,05303305649656	-0,0620119473302811	-0,118600511336435	-0,168139130987583	-0,109383165908092	-0,115250249212739	-0,0921911700890113	-0,00366984673702917	0,0501526695458492	-0,113487115835975	-0,0868279477389965	-0,130022532779452	0,22325808376646	0,341424341695909	0,271987017911671	0,288061384921397	0,228591464702405	0,225848601400426	0,166962408615031	-0,011141786182169	-0,0297677032975553	0,13888907769505	-0,0392082570936325
0,167751171049622	0,0929183890096944	-0,00286626646116615	-0,0128074801196294	-0,0726108580593554	-0,0285216643971897	-0,0261628666565071	0	0,555986936490449	0,387986386485822	0,304650201140125	0,206591905665336	0,497874839425623	0,301953540447929	0,161050336473962	0,286096024335166	0,106274290871456	0,155950842422116	0,18559441607471	0,0912682217355677	0,1755964607195	0,0763422508350073	0,164517188492919	0,180016069305546	0,193044588790463	-0,0308835145532542	0,168981734117876	0,0691630286006025	0,107015895563091	-0,0732581241278305	0,141193617137562	-0,113243286030914	0,0458893303343096	0,162825000305165	-0,0133544366505485	0,0836518722412781	0,133910454005957	-0,0417496857853314	0,0366096503709876	0,070184034979375	-0,038892098073166	-0,0560464633264516	-0,0280440614033438	-0,0425887764917021	-0,0152746717330311	0,113344945493268	0,0309955454964395	0,0689598247280723	0,0655373705464367	-0,00989404701940193
0,0424002723498572	-0,0049249259936767	-0,073804864695255	-0,0381180712394523	-0,052452583042516	-0,0189914002349699	-0,0962035888918519	0,555986936490449	0	0,765836597650739	0,407773761915785	0,336934481059721	0,4541648966117	0,540631156064176	0,42882041041852	0,350897011285644	0,292173977288273	0,132866712607798	0,115927029932776	0,118842203124434	0,110430079758844	0,12443547487415	0,159602560500735	0,134671576960093	0,236476408556193	0,0140530130869569	0,310665124609105	0,130903851049324	0,140579758211326	0,0515148476598717	0,219783306986616	-0,0595493602890651	0,183085218659219	0,173156865129757	0,150236731553641	0,14583463881949	0,177181196770725	-0,00841188183115831	0,098267134535614	-0,0664896050746346	-0,0836149549632669	-0,0875390957115521	-0,0571106809571494	-0,107095383093294	-0,0879327974275154	-0,051334526852749	-0,0489449231769939	0,0349810160078766	0,0422878119071497	-0,0485406375956917
-0,0181249248592757	-0,0224547491447593	0,000953838705072999	0,046925396828848	-0,042311418471616	-0,0099228098647827	-0,113475362319103	0,387986386485822	0,765836597650739	0	0,536318689667834	0,450427115097271	0,529381491571753	0,645404248875803	0,66849807303759	0,530469996522859	0,470431397089439	0,138164562384639	0,0898149943031783	0,123535756000164	0,0682956008019048	0,102547300752401	0,139009000142564	0,210962591318929	0,263876202473306	0,065541648121698	0,345368146333362	0,0880719385383154	0,171401730603664	0,105468258043958	0,252832999005659	0,0494393205319901	0,153240066337295	0,210682262244255	0,237227834554071	0,134984745826199	0,204676533007194	-0,0176123253137557	0,079293402758734	-0,140900411485288	-0,107936175222793	-0,102720478500248	-0,0692815580339557	-0,107231128577615	-0,100103135043466	-0,13077334161011	-0,0679014697830967	0,0601027242019062	0,0163103202254726	-0,066091935217332
0,0730015221960007	-0,0137012804030675	-0,0116146665807767	0,0500505483656975	-0,047350503957081	-0,014646404808099	-0,0737214382051927	0,304650201140125	0,407773761915785	0,536318689667834	0	0,816121764361838	0,304847154889551	0,330743789818088	0,506603063047272	0,72669355930848	0,612987522030806	0,0724635176406945	0,141486803874552	0,141646736525468	0,0360772026595275	0,159679166179412	0,176309576575511	0,159560573742781	0,184537031986297	0,098163084604132	0,188905135048043	0,0344846957442143	0,127645443271555	0,157984490732777	0,282989258460542	0,0948632824976126	0,179755233665271	0,182649753248885	0,174066531203324	0,101910649138186	0,229484968869596	0,095496979918256	0,100770990135184	-0,0337408877601037	-0,00534583325877279	-0,0151062962149261	-0,0771794281689	-0,0840474148925184	-0,0276584915622976	-0,161193660182961	0,0400629913765724	0,0193047681883674	-0,125486567157711	-0,0234167068455924
-0,0168144263425716	-0,10725011743574	0,0227572830629922	-0,00629727839166786	-0,0328702450856207	-0,0678462990948212	-0,0997567477451156	0,206591905665336	0,336934481059721	0,450427115097271	0,816121764361838	0	0,187832754398334	0,271734720024375	0,463969915422563	0,599074047710013	0,689174120611413	0,097815151362673	0,0598273203891674	0,153672457269768	0,053921064742619	0,179589782904806	0,164269146072263	0,196690887039213	0,156501373702808	0,187794902095362	0,141002242965939	0,0833446857846352	0,035142328153063	0,291180254741232	0,19877598636677	0,0983152927224805	0,260078638289088	0,123107709697814	0,0616280563230647	0,0394698562770125	0,177310006748863	0,130314949120108	0,134010551317296	-0,0984099925653859	0,00316350230752721	-0,0195928951927543	-0,00497093330312226	0,0447560064919916	0,0218649968610334	-0,175228124601662	0,108750935801376	0,0187894482289422	-0,0793075405887032	0,0903130605947379
-0,0182583570241709	0,0517525437569295	0,0520872641207234	0,0269099700078961	-0,0415432567532588	0,061185110902916	-0,0139659942074174	0,497874839425623	0,4541648966117	0,529381491571753	0,304847154889551	0,187832754398334	0	0,603323506767164	0,524745847049038	0,460483067639547	0,345690153231239	0,110750004906367	0,0817547117816935	0,136594396848652	0,0745052375850796	0,11414314361145	0,132428568699676	0,188782506938656	0,247861546157719	0,0776395973629558	0,26208510103657	0,0222783934325212	0,0843200402038163	0,0531523361075085	0,148102687227341	0,0887000210973742	0,113589909436497	0,145794012742565	0,106105983739665	0,137317108206785	0,148073498850671	-0,0255768179567579	0,0996738017740766	-0,00380358506794377	-0,0481774211224805	-0,0183221814162617	0,00309517826582332	-0,0419454546647663	-0,0216522161033033	-0,00740316500038844	-0,0261027247143183	0,0571163515503845	0,0187578679178554	-0,0646995028048712
-0,30123879785612	-0,0239292693086277	-0,0148300656811768	0,00247042322094985	-0,0125583835228756	0,025263896020299	-0,0922581671742327	0,301953540447929	0,540631156064176	0,645404248875803	0,330743789818088	0,271734720024375	0,603323506767164	0	0,777399476471636	0,527534076867915	0,490117589561862	0,134810019526031	0,0711366304954042	0,125319577332642	0,0947612276230144	0,154070141522416	0,178428053608374	0,15924915364431	0,230672332741402	0,0965281723304946	0,2259449844211	0,0850156152151626	0,108130426484173	0,0777027368710218	0,17142151847812	0,0991231249150468	0,187180162413911	0,113213243919083	0,153557869918308	0,147045091060414	0,154571936192462	0,0276943972336369	0,138686635287727	-0,0303090985993493	-0,0101650794319528	-0,0589626064830273	-0,048016309870006	-0,0870077556409812	-0,038006405187208	-0,0274725774591019	-0,0806754907671816	0,00750647209669294	0,0745044265593375	-0,0838681218371876
-0,272815595060192	-0,115386417451197	-0,0745279495379681	-0,0217956608897935	-0,0194770278544369	-0,0650060526089233	-0,138527933529366	0,161050336473962	0,42882041041852	0,66849807303759	0,506603063047272	0,463969915422563	0,524745847049038	0,777399476471636	0	0,728576895356341	0,728813721683854	0,111823720238717	0,0875919422549525	0,148313630697146	0,0846405633568117	0,126168733588904	0,174269563905893	0,216003312968675	0,194167394521305	0,21474209258969	0,243138830909401	0,0206329169190215	0,11804586434688	0,233691271206579	0,22901365748786	0,285517246985718	0,34579702712262	0,163057696483711	0,25209076041785	0,0479443304427334	0,223262916398119	0,242424237421794	0,229088733665361	-0,0640985968081558	-0,0185335519425257	-0,0417465850260447	0,0128428108634581	-0,102189891619638	0,00415177404620061	-0,178175511366212	-0,0520688822035908	0,116806129377652	-0,055820934055936	0,0147649635664265
0,00700853174983531	-0,0402303378113827	0,00191191405127925	0,0125306791775038	-0,00418084019291584	-0,0195911507805659	0,00352373320937574	0,286096024335166	0,350897011285644	0,530469996522859	0,72669355930848	0,599074047710013	0,460483067639547	0,527534076867915	0,728576895356341	0	0,828051480802247	0,0895480533791681	0,195924391684527	0,189358296668129	0,109263621903989	0,148048855283248	0,200041727892905	0,178766636424047	0,206304495977096	0,207813168263841	0,203351466272964	0,0159995754203217	0,0560926194399714	0,109694369433072	0,272379692229404	0,0459011229041876	0,180432395435145	0,0939240534992859	0,0703673407698219	0,0384361296489552	0,228312200838823	0,0766457237231063	0,147192673600076	-0,0739620101691693	-0,0363469607878108	-0,0825046970183851	0,000251849435818397	-0,0909604567919518	-0,0619201608618414	-0,155790844372063	0,022174014975633	0,117092708102987	-0,0599748859218044	-0,00213206194919502
-0,183970393479148	-0,156044023912085	-0,0462623888644866	-0,0129160978775069	-0,00775119380584551	-0,0448518490989586	-0,0657541170075899	0,106274290871456	0,292173977288273	0,470431397089439	0,612987522030806	0,689174120611413	0,345690153231239	0,490117589561862	0,728813721683854	0,828051480802247	0	0,0888285050845288	0,136222550291033	0,193310107706868	0,0917168896714323	0,236452233752578	0,201496555556231	0,220293750284247	0,12966234239068	0,317893354607768	0,0796102379220014	0,0498349970296703	0,0447307392055317	0,23057902197609	0,259868757950361	0,144762016199476	0,302306705810743	0,144489449685249	0,0588791613188621	-0,0245901056461397	0,247002578473317	0,18530393130038	0,296903545572507	-0,146586638079864	-0,0575032514255072	-0,0577148411016882	-0,0257181548827983	-0,0717084686123014	-0,0262185147838846	-0,257404284549073	-0,00283362930596037	0,0615638963539664	-0,147364065336004	0,0246977244065825
0,0237258700032828	-0,0325802225822452	-0,0367843386187265	-0,00749452420091376	-0,00564491903911942	-0,0899024928005302	-0,0982107836894542	0,155950842422116	0,132866712607798	0,138164562384639	0,0724635176406945	0,097815151362673	0,110750004906367	0,134810019526031	0,111823720238717	0,0895480533791681	0,0888285050845288	0	0,323716498001906	0,372710503671476	0,396052852313524	0,476954766171382	0,531461834930695	0,336218439142514	0,353320777844661	0,299431516309081	0,147259070410549	0,138338876211672	0,01939221526334	0,111465454907702	0,0492995609726503	0,139150781336162	0,0667603024553226	0,0786370633328448	0,0723746720433224	0,0393876293345995	0,156370465350564	0,0250735002397631	0,046036160024631	0,0382653924562545	-0,0903119270271438	-0,156506810361436	-0,0562263829255191	-0,0293312664599467	-0,0675451617480529	0,036503103257071	0,0623718304319764	0,0673651628189331	0,0652394250815228	0,0343492647859661
0,286307041512068	-0,0912437483864272	-0,0267563397343555	-0,0242119921909867	-0,0411808333302356	-0,0133550548355986	-0,0417320552486534	0,18559441607471	0,115927029932776	0,0898149943031783	0,141486803874552	0,0598273203891674	0,0817547117816935	0,0711366304954042	0,0875919422549525	0,195924391684527	0,136222550291033	0,323716498001906	0	0,371836293194123	0,417408935723858	0,440177456547964	0,408919726545582	0,304463055831385	0,298884554981025	0,414777859364902	0,102621619705835	0,0922189671317411	0,0475061462531827	0,153426422419617	0,129845798927597	0,100470934599106	0,146378299355259	0,0486088584473945	0,08627666690742	0,0253378164507822	0,133384086370402	0,092089893752742	0,0886881571427518	0,0484913246437681	-0,0316492716369735	-0,0733795701371198	-0,0649298331525537	0,0334850240995301	-0,0216407651478377	-0,0925409919928564	0,11175715083258	0,120564868288836	0,010559831997642	0,129904231191502
-0,0314101482197025	-0,0693581528692862	-0,00370214083894254	-0,0672683491615139	-0,0376532244747902	-0,0820631485622811	-0,0439409738794297	0,0912682217355677	0,118842203124434	0,123535756000164	0,141646736525468	0,153672457269768	0,136594396848652	0,125319577332642	0,148313630697146	0,189358296668129	0,193310107706868	0,372710503671476	0,371836293194123	0	0,350299323942069	0,473878275897327	0,446438783944313	0,314410203785175	0,334064720115901	0,429457920101734	0,133496070935556	0,130668357182654	0,0971965004503933	0,141173661130256	0,0566514354037055	0,174501599364513	0,127431853508815	0,11205305037406	0,131488894326669	0,0346967539949251	0,148951680804645	0,124887527103955	0,0577787429407863	0,00725964700156805	-0,0419730425683734	-0,0921087275823827	-0,0442000755208565	-0,00533179498020418	-0,0577620415816153	-0,0966591288325804	0,132296180322275	0,0939032324979217	-0,00776503734503823	0,151372049906717
0,0281537111154484	-0,0264103450974757	-0,0118968572249964	-0,0404095766817174	-0,138426423602055	-0,105247310941758	-0,0637736397715435	0,1755964607195	0,110430079758844	0,0682956008019048	0,0360772026595275	0,053921064742619	0,0745052375850796	0,0947612276230144	0,0846405633568117	0,109263621903989	0,0917168896714323	0,396052852313524	0,417408935723858	0,350299323942069	0	0,472573604958499	0,531949562042859	0,363813262611252	0,387615609954515	0,34986299352859	0,134597552183666	0,143763649171755	0,0119440216727737	0,0727937448424746	0,0294894298836101	0,0590428351335019	0,117904595685389	0,042058983399536	0,0248562333010752	0,0469810049414909	0,0895217853285687	0,045333305300763	0,046464801596304	0,0408527741384316	-0,0292852577468493	-0,0940277281485041	-0,0471811796879002	-0,048135092300076	-0,000959182106011362	-0,0247009551245332	0,0893186876360514	0,0831420934483867	0,0507479784712276	0,0746868585881525
-0,0464945027917901	-0,0917732887841634	-0,0667790561747522	-0,0784687104389949	-0,0542350619286835	-0,088685304639785	-0,0741876963308647	0,0763422508350073	0,12443547487415	0,102547300752401	0,159679166179412	0,179589782904806	0,11414314361145	0,154070141522416	0,126168733588904	0,148048855283248	0,236452233752578	0,476954766171382	0,440177456547964	0,473878275897327	0,472573604958499	0	0,657730663899875	0,450496952270774	0,438918512001215	0,587334519272408	0,227326843159008	0,147117128851253	0,0419963723508828	0,253307443333579	0,14535486977142	0,242655892431686	0,198388493924185	0,0987556240456055	0,132405424129888	-0,00662653617943451	0,277951587398204	0,166000563839516	0,206079348102017	-0,0107318653570287	-0,0539305042664807	-0,113276215425745	-0,120617361651577	-0,0177787029295159	-0,0583022207143586	-0,138837250323452	0,166316259502	0,100595736660989	-0,0310281343066623	0,156131486597556
-0,0282538715102317	-0,0567639204980299	-0,0192438712359617	-0,0421786859255492	-0,0658119480138832	-0,10293567313525	-0,0781317233689848	0,164517188492919	0,159602560500735	0,139009000142564	0,176309576575511	0,164269146072263	0,132428568699676	0,178428053608374	0,174269563905893	0,200041727892905	0,201496555556231	0,531461834930695	0,408919726545582	0,446438783944313	0,531949562042859	0,657730663899875	0	0,507358950793686	0,489304762310039	0,46811973019643	0,243541229863409	0,209825659412235	0,099185207003791	0,208662185845425	0,155893255400201	0,154995663291082	0,190266090247819	0,108259746381769	0,0385699943400357	0,0410174565056322	0,252755133730781	0,14832130543141	0,158443167957314	0,018258810249006	-0,0762752885557297	-0,128980338772634	-0,101075549696925	-0,0372755616785678	-0,0713563177966192	-0,039385760502715	0,148984504073986	0,100539844950877	0,00443019538879182	0,0949333715804574
0,074066299285556	-0,0412703108705434	0,00054335915345333	0,00337689610897053	-0,0657353998983622	-0,0530608642358205	-0,115448148088791	0,180016069305546	0,134671576960093	0,210962591318929	0,159560573742781	0,196690887039213	0,188782506938656	0,15924915364431	0,216003312968675	0,178766636424047	0,220293750284247	0,336218439142514	0,304463055831385	0,314410203785175	0,363813262611252	0,450496952270774	0,507358950793686	0	0,421582384429125	0,455198994924064	0,189165527023846	0,129542400243157	0,0237718816104859	0,145040497584135	0,108145665099109	0,0868426948309214	0,126730028574497	0,0574338773697248	0,061184777786551	0,0624146166098703	0,144240642240126	0,0649499616650836	0,0846455988414213	0,0268199839028415	-0,0371155371291889	-0,0641668721252348	-0,0272711595525546	0,011574271230013	-0,023914178062263	-0,0220315600036452	0,0610369422833332	0,0450908378585679	0,002095478052576	0,0400171202780067
-0,076085381999641	-0,0134213087533097	0,00961325643275925	-0,0055083850345119	-0,0564052569456919	-0,0508597904070272	-0,0771947059605754	0,193044588790463	0,236476408556193	0,263876202473306	0,184537031986297	0,156501373702808	0,247861546157719	0,230672332741402	0,194167394521305	0,206304495977096	0,12966234239068	0,353320777844661	0,298884554981025	0,334064720115901	0,387615609954515	0,438918512001215	0,489304762310039	0,421582384429125	0	0,448978364136935	0,219833662379566	0,0827957622489872	0,0526896391617142	0,13158338676142	0,0976081085408243	0,122524306296569	0,124213670890606	0,108892060645626	0,074329170321785	0,0710570700480761	0,16199927228294	0,0710759110696024	0,109116006715566	-0,0237818829686466	-0,0582432631696295	-0,0870173441728134	-0,0554526194503018	-0,0459967514525161	-0,0478565329417791	-0,0760131483356827	0,191074287643997	0,118076127180252	0,0403756797368367	0,0821379805200742
-0,176855742312597	-0,199367854285666	-0,10261486851299	-0,096133087166494	-0,0184643408468364	-0,114720228914459	-0,0430194255574385	-0,0308835145532542	0,0140530130869569	0,065541648121698	0,098163084604132	0,187794902095362	0,0776395973629558	0,0965281723304946	0,21474209258969	0,207813168263841	0,317893354607768	0,299431516309081	0,414777859364902	0,429457920101734	0,34986299352859	0,587334519272408	0,46811973019643	0,455198994924064	0,448978364136935	0	0,0684375363781003	-0,0638142674488493	0,0151953067176412	0,332258093213347	0,212391367852318	0,316099742283944	0,285190509743614	0,0322551826682732	0,18379793128556	-0,143588047494922	0,207068232008139	0,310449629034362	0,231493682982797	-0,0576140603838955	-0,0216256103610663	-0,0314023122181818	0,0167750484571358	0,0880702821106493	-0,0206907536454757	-0,292950593766469	0,198926184875572	0,140047438452066	-0,0722788888797122	0,236048517302702
0,0775529323443383	0,0367719035576242	0,0884008815713029	0,0418426519335632	0,00117810210890211	0,00124731879548173	-0,0507503200844949	0,168981734117876	0,310665124609105	0,345368146333362	0,188905135048043	0,141002242965939	0,26208510103657	0,2259449844211	0,243138830909401	0,203351466272964	0,0796102379220014	0,147259070410549	0,102621619705835	0,133496070935556	0,134597552183666	0,227326843159008	0,243541229863409	0,189165527023846	0,219833662379566	0,0684375363781003	0	0,331045328010083	0,163676951165764	0,10615871516185	0,127840056551225	0,0788335660477532	0,163061277017835	0,144826743560977	0,142714849478559	0,0889422421742498	0,276383655671868	0,00909485725098696	0,088792883617883	-0,0685671805380052	-0,0970143290669	-0,125748416460162	-0,0864633590618187	-0,141079019625334	-0,144926918114512	-0,074473663143982	0,0403164714674557	0,0327962582311975	0,0226373591021264	0,0152044529722456
0,0693314686214938	-0,00507134313394223	0,051474477391225	-0,0130224482566317	-0,0301648817479646	-0,048146355489953	-0,05303305649656	0,0691630286006025	0,130903851049324	0,0880719385383154	0,0344846957442143	0,0833446857846352	0,0222783934325212	0,0850156152151626	0,0206329169190215	0,0159995754203217	0,0498349970296703	0,138338876211672	0,0922189671317411	0,130668357182654	0,143763649171755	0,147117128851253	0,209825659412235	0,129542400243157	0,0827957622489872	-0,0638142674488493	0,331045328010083	0	0,107240836038908	0,189309824779761	0,143930648135197	0,046630130102514	0,147813809339645	0,155740914932379	0,0483406984280612	0,0855738788691511	0,232808037189382	0,131082697918419	0,114033430506474	0,00531021384366798	-0,103183944774021	-0,0986150206239043	-0,0656935849788624	-0,0312558544478608	-0,104580252415141	0,0715534665333281	0,0712957717353179	0,0590035631571238	0,00037171780615167	0,0974439981966718
0,0663043506802725	0,00798936136088876	-0,0143279022514162	-0,0385108119128855	-0,0384195218244752	-0,00873326172805263	-0,0620119473302811	0,107015895563091	0,140579758211326	0,171401730603664	0,127645443271555	0,035142328153063	0,0843200402038163	0,108130426484173	0,11804586434688	0,0560926194399714	0,0447307392055317	0,01939221526334	0,0475061462531827	0,0971965004503933	0,0119440216727737	0,0419963723508828	0,099185207003791	0,0237718816104859	0,0526896391617142	0,0151953067176412	0,163676951165764	0,107240836038908	0	0,149152457999105	0,24536548040996	0,13660492748392	0,149003015724108	0,204048779997798	0,110311756926146	0,0977093221438965	0,240948533492304	0,155018709515354	0,207896360980029	-0,0299392458285189	-0,0462332760375162	-0,0406489405708229	-0,0411529102678299	-0,0483133027306304	-0,0259652817602047	0,0160911157318748	0,0170561570019483	0,0397940676420885	0,0187195638275447	0,0195154424944465
-0,0602942600189075	-0,194763183202671	-0,170617857666064	-0,0986229136450746	-0,103486993623581	-0,184092868043275	-0,118600511336435	-0,0732581241278305	0,0515148476598717	0,105468258043958	0,157984490732777	0,291180254741232	0,0531523361075085	0,0777027368710218	0,233691271206579	0,109694369433072	0,23057902197609	0,111465454907702	0,153426422419617	0,141173661130256	0,0727937448424746	0,253307443333579	0,208662185845425	0,145040497584135	0,13158338676142	0,332258093213347	0,10615871516185	0,189309824779761	0,149152457999105	0	0,513807280514949	0,720946313979579	0,575813289155678	0,235108765508794	0,354986848430531	-0,0219280623524932	0,426084475791363	0,63041169720983	0,605671390343206	-0,0110806316723764	-0,0437383625287475	-0,0941470767354067	-0,092318291863335	0,0244362356566929	-0,0649500824317085	-0,087317089057988	0,101294379200705	0,116319012136225	-0,0763650612385771	0,119203930704526
0,0343292325808859	-0,225134545593851	-0,218046274701138	-0,140079602398803	-0,143355086699062	-0,152691047691012	-0,168139130987583	0,141193617137562	0,219783306986616	0,252832999005659	0,282989258460542	0,19877598636677	0,148102687227341	0,17142151847812	0,22901365748786	0,272379692229404	0,259868757950361	0,0492995609726503	0,129845798927597	0,0566514354037055	0,0294894298836101	0,14535486977142	0,155893255400201	0,108145665099109	0,0976081085408243	0,212391367852318	0,127840056551225	0,143930648135197	0,24536548040996	0,513807280514949	0	0,620383739210652	0,645506069242638	0,30553003802088	0,282907183163537	0,119621118647622	0,400541165331289	0,489878567817701	0,526775649317168	-0,0991748557748564	-0,140975171656095	-0,135705308429218	-0,159660083699173	-0,0812373789382934	-0,105681864343158	-0,184468418660237	0,0762972706787701	0,0757495347586022	-0,0659003868042052	0,100452650734736
-0,14686850539391	-0,241749781785798	-0,12387121712549	-0,112375251123915	-0,0333744321499934	-0,115265111458218	-0,109383165908092	-0,113243286030914	-0,0595493602890651	0,0494393205319901	0,0948632824976126	0,0983152927224805	0,0887000210973742	0,0991231249150468	0,285517246985718	0,0459011229041876	0,144762016199476	0,139150781336162	0,100470934599106	0,174501599364513	0,0590428351335019	0,242655892431686	0,154995663291082	0,0868426948309214	0,122524306296569	0,316099742283944	0,0788335660477532	0,046630130102514	0,13660492748392	0,720946313979579	0,620383739210652	0	0,733062809826931	0,269657701516014	0,445059776167867	-0,00134530503649575	0,498890960182496	0,71160501749594	0,590464793614444	-0,0554190607847048	-0,0359445279375811	-0,0635992385147136	-0,0966446935408375	0,0578389486214254	-0,0469865745618915	-0,193558132245007	0,0919794639454178	0,0662707270919334	-0,112538555687511	0,135735587247995
-0,159210803656176	-0,209917028251184	-0,195271014148961	-0,0781066926663183	-0,0832947102570826	-0,13960759279174	-0,115250249212739	0,0458893303343096	0,183085218659219	0,153240066337295	0,179755233665271	0,260078638289088	0,113589909436497	0,187180162413911	0,34579702712262	0,180432395435145	0,302306705810743	0,0667603024553226	0,146378299355259	0,127431853508815	0,117904595685389	0,198388493924185	0,190266090247819	0,126730028574497	0,124213670890606	0,285190509743614	0,163061277017835	0,147813809339645	0,149003015724108	0,575813289155678	0,645506069242638	0,733062809826931	0	0,361550704073327	0,409053282408793	0,086821555270337	0,473706550746101	0,606726142830149	0,567037121846131	-0,134798978151894	-0,111680092439002	-0,119336618100934	-0,156985431514211	-0,0535596185405786	-0,0796076472922215	-0,260885858359395	0,119174592311318	0,0811719930873186	-0,00516750224697027	0,144750871645392
0,0359740274306206	-0,0564883527702355	-0,0386630930950294	-0,086462491268535	-0,0800776892756914	-0,0951216357412096	-0,0921911700890113	0,162825000305165	0,173156865129757	0,210682262244255	0,182649753248885	0,123107709697814	0,145794012742565	0,113213243919083	0,163057696483711	0,0939240534992859	0,144489449685249	0,0786370633328448	0,0486088584473945	0,11205305037406	0,042058983399536	0,0987556240456055	0,108259746381769	0,0574338773697248	0,108892060645626	0,0322551826682732	0,144826743560977	0,155740914932379	0,204048779997798	0,235108765508794	0,30553003802088	0,269657701516014	0,361550704073327	0	0,116044314015087	0,265257204891674	0,246894301828615	0,20595629422085	0,313060406696746	-0,0215118244819799	-0,10258683328696	-0,0701176704003334	-0,0875981041830671	-0,0616652799520767	-0,0373083911571906	-0,0761381211131823	-0,00154739695844945	0,0192532660058056	-0,0450743855054762	0,0330502044788274
-0,0658216279769397	-0,0933258723476092	-0,106730067337413	-0,0125209169389368	-0,0446094089425354	-0,0108728875091298	-0,00366984673702917	-0,0133544366505485	0,150236731553641	0,237227834554071	0,174066531203324	0,0616280563230647	0,106105983739665	0,153557869918308	0,25209076041785	0,0703673407698219	0,0588791613188621	0,0723746720433224	0,08627666690742	0,131488894326669	0,0248562333010752	0,132405424129888	0,0385699943400357	0,061184777786551	0,074329170321785	0,18379793128556	0,142714849478559	0,0483406984280612	0,110311756926146	0,354986848430531	0,282907183163537	0,445059776167867	0,409053282408793	0,116044314015087	0	-0,0663155251645789	0,254755772159338	0,516953784148178	0,349848151424333	-0,0544214344310416	0,000412733017933665	-0,0839281174154566	-0,0827666356121911	0,00571529978435112	-0,0326555344236989	-0,148146652496722	0,0122921901244069	0,0375123819727273	-0,0385745334720853	0,02516656269405
0,162530206264102	0,0750662034983281	0,0899994199289257	0,0540335731615634	-0,00118743271471423	0,0878979469145261	0,0501526695458492	0,0836518722412781	0,14583463881949	0,134984745826199	0,101910649138186	0,0394698562770125	0,137317108206785	0,147045091060414	0,0479443304427334	0,0384361296489552	-0,0245901056461397	0,0393876293345995	0,0253378164507822	0,0346967539949251	0,0469810049414909	-0,00662653617943451	0,0410174565056322	0,0624146166098703	0,0710570700480761	-0,143588047494922	0,0889422421742498	0,0855738788691511	0,0977093221438965	-0,0219280623524932	0,119621118647622	-0,00134530503649575	0,086821555270337	0,265257204891674	-0,0663155251645789	0	0,0370000171842347	-0,0925205931689543	0,0606148507806944	0,0939946558427453	0,0408287811828393	0,0607645221642673	0,0399470642815967	0,0136333407734064	0,0173729867936005	0,11599904095504	-0,0252340940416253	0,0063840505050828	0,0684120276602009	-0,0307794664106284
0,0444534167432707	-0,128213285512901	0,00845577687166092	-0,0142674210185103	-0,0099630414095179	0,00759849517608136	-0,113487115835975	0,133910454005957	0,177181196770725	0,204676533007194	0,229484968869596	0,177310006748863	0,148073498850671	0,154571936192462	0,223262916398119	0,228312200838823	0,247002578473317	0,156370465350564	0,133384086370402	0,148951680804645	0,0895217853285687	0,277951587398204	0,252755133730781	0,144240642240126	0,16199927228294	0,207068232008139	0,276383655671868	0,232808037189382	0,240948533492304	0,426084475791363	0,400541165331289	0,498890960182496	0,473706550746101	0,246894301828615	0,254755772159338	0,0370000171842347	0	0,362102307114753	0,428203735341074	-0,0532819339724131	-0,143487391565757	-0,182956038550754	-0,175250812691306	-0,0969081198507761	-0,17622436362518	-0,194941079715543	0,0256990558755095	0,0211991703364541	-0,0841081307052866	0,066492763966239
-0,178578692751209	-0,228805641758934	-0,26566371790961	-0,119413035800579	-0,0758139501443039	-0,0899856835664855	-0,0868279477389965	-0,0417496857853314	-0,00841188183115831	-0,0176123253137557	0,095496979918256	0,130314949120108	-0,0255768179567579	0,0276943972336369	0,242424237421794	0,0766457237231063	0,18530393130038	0,0250735002397631	0,092089893752742	0,124887527103955	0,045333305300763	0,166000563839516	0,14832130543141	0,0649499616650836	0,0710759110696024	0,310449629034362	0,00909485725098696	0,131082697918419	0,155018709515354	0,63041169720983	0,489878567817701	0,71160501749594	0,606726142830149	0,20595629422085	0,516953784148178	-0,0925205931689543	0,362102307114753	0	0,658626812889323	-0,0826541174985227	-0,0697429717077759	-0,0998502854365792	-0,0690980460101871	-0,024738791970201	-0,0634763303906283	-0,185266029645053	0,100989971434463	0,0850038189196015	-0,095222187435898	0,105207514530215
-0,142570804637042	-0,259492704375331	-0,288790915364972	-0,209909470043928	-0,12731796472139	-0,2281646730051	-0,130022532779452	0,0366096503709876	0,098267134535614	0,079293402758734	0,100770990135184	0,134010551317296	0,0996738017740766	0,138686635287727	0,229088733665361	0,147192673600076	0,296903545572507	0,046036160024631	0,0886881571427518	0,0577787429407863	0,046464801596304	0,206079348102017	0,158443167957314	0,0846455988414213	0,109116006715566	0,231493682982797	0,088792883617883	0,114033430506474	0,207896360980029	0,605671390343206	0,526775649317168	0,590464793614444	0,567037121846131	0,313060406696746	0,349848151424333	0,0606148507806944	0,428203735341074	0,658626812889323	0	-0,102855957684844	-0,07381884749202	-0,0948092051250023	-0,115428765675801	-0,0190769470727643	-0,0479982837833045	-0,176577032852145	0,0626186535815529	0,0966409606171229	0,0013437253038959	0,096349537361902
0,0764777804218719	0,199392845059322	0,184090027637348	0,148174343657365	0,143116390613165	0,186754910465005	0,22325808376646	0,070184034979375	-0,0664896050746346	-0,140900411485288	-0,0337408877601037	-0,0984099925653859	-0,00380358506794377	-0,0303090985993493	-0,0640985968081558	-0,0739620101691693	-0,146586638079864	0,0382653924562545	0,0484913246437681	0,00725964700156805	0,0408527741384316	-0,0107318653570287	0,018258810249006	0,0268199839028415	-0,0237818829686466	-0,0576140603838955	-0,0685671805380052	0,00531021384366798	-0,0299392458285189	-0,0110806316723764	-0,0991748557748564	-0,0554190607847048	-0,134798978151894	-0,0215118244819799	-0,0544214344310416	0,0939946558427453	-0,0532819339724131	-0,0826541174985227	-0,102855957684844	0	0,511358340725437	0,537140451449087	0,434837860558568	0,442501767666932	0,425497035273213	0,401997699291398	0,0156867771719843	-0,0340057050798459	0,210602053186668	-0,0127684843605172
-0,0567498126247961	0,151521301501803	0,140116331673382	0,16232355195734	0,137050041746769	0,254751724283207	0,341424341695909	-0,038892098073166	-0,0836149549632669	-0,107936175222793	-0,00534583325877279	0,00316350230752721	-0,0481774211224805	-0,0101650794319528	-0,0185335519425257	-0,0363469607878108	-0,0575032514255072	-0,0903119270271438	-0,0316492716369735	-0,0419730425683734	-0,0292852577468493	-0,0539305042664807	-0,0762752885557297	-0,0371155371291889	-0,0582432631696295	-0,0216256103610663	-0,0970143290669	-0,103183944774021	-0,0462332760375162	-0,0437383625287475	-0,140975171656095	-0,0359445279375811	-0,111680092439002	-0,10258683328696	0,000412733017933665	0,0408287811828393	-0,143487391565757	-0,0697429717077759	-0,07381884749202	0,511358340725437	0	0,712375314670787	0,673843079923716	0,47438841346792	0,567269746671606	0,245231650081576	-0,0360172558781434	-0,0506314173490274	0,0925155029193886	-0,0587409214367145
-0,0125316478750396	0,185765447217634	0,170038807948154	0,179749749491407	0,135885981782889	0,25959888735988	0,271987017911671	-0,0560464633264516	-0,0875390957115521	-0,102720478500248	-0,0151062962149261	-0,0195928951927543	-0,0183221814162617	-0,0589626064830273	-0,0417465850260447	-0,0825046970183851	-0,0577148411016882	-0,156506810361436	-0,0733795701371198	-0,0921087275823827	-0,0940277281485041	-0,113276215425745	-0,128980338772634	-0,0641668721252348	-0,0870173441728134	-0,0314023122181818	-0,125748416460162	-0,0986150206239043	-0,0406489405708229	-0,0941470767354067	-0,135705308429218	-0,0635992385147136	-0,119336618100934	-0,0701176704003334	-0,0839281174154566	0,0607645221642673	-0,182956038550754	-0,0998502854365792	-0,0948092051250023	0,537140451449087	0,712375314670787	0	0,573957388653552	0,480865958458379	0,645897288481546	0,303240212726593	-0,0268064258337893	-0,0395734447701589	0,135533030829792	-0,0555968596300173
-0,0154057725770431	0,208556585184344	0,177535169636288	0,214122205744908	0,109868416427094	0,29358962032876	0,288061384921397	-0,0280440614033438	-0,0571106809571494	-0,0692815580339557	-0,0771794281689	-0,00497093330312226	0,00309517826582332	-0,048016309870006	0,0128428108634581	0,000251849435818397	-0,0257181548827983	-0,0562263829255191	-0,0649298331525537	-0,0442000755208565	-0,0471811796879002	-0,120617361651577	-0,101075549696925	-0,0272711595525546	-0,0554526194503018	0,0167750484571358	-0,0864633590618187	-0,0656935849788624	-0,0411529102678299	-0,092318291863335	-0,159660083699173	-0,0966446935408375	-0,156985431514211	-0,0875981041830671	-0,0827666356121911	0,0399470642815967	-0,175250812691306	-0,0690980460101871	-0,115428765675801	0,434837860558568	0,673843079923716	0,573957388653552	0	0,499143108695144	0,570463288222482	0,280461437067676	-0,047459490916264	-0,0459338020321729	0,163996611127518	-0,062351974755867
0,00232800246874829	0,0982407181679441	0,112732734177023	0,170586856108232	0,139423322802086	0,215582431571498	0,228591464702405	-0,0425887764917021	-0,107095383093294	-0,107231128577615	-0,0840474148925184	0,0447560064919916	-0,0419454546647663	-0,0870077556409812	-0,102189891619638	-0,0909604567919518	-0,0717084686123014	-0,0293312664599467	0,0334850240995301	-0,00533179498020418	-0,048135092300076	-0,0177787029295159	-0,0372755616785678	0,011574271230013	-0,0459967514525161	0,0880702821106493	-0,141079019625334	-0,0312558544478608	-0,0483133027306304	0,0244362356566929	-0,0812373789382934	0,0578389486214254	-0,0535596185405786	-0,0616652799520767	0,00571529978435112	0,0136333407734064	-0,0969081198507761	-0,024738791970201	-0,0190769470727643	0,442501767666932	0,47438841346792	0,480865958458379	0,499143108695144	0	0,48264597321372	0,204694771424375	0,0576941752407817	-0,00888803167418831	0,0823923544005795	0,0395024693383294
-0,0519989477165197	0,17279461326846	0,122424715039516	0,146203087162362	0,101914502236171	0,197347297527624	0,225848601400426	-0,0152746717330311	-0,0879327974275154	-0,100103135043466	-0,0276584915622976	0,0218649968610334	-0,0216522161033033	-0,038006405187208	0,00415177404620061	-0,0619201608618414	-0,0262185147838846	-0,0675451617480529	-0,0216407651478377	-0,0577620415816153	-0,000959182106011362	-0,0583022207143586	-0,0713563177966192	-0,023914178062263	-0,0478565329417791	-0,0206907536454757	-0,144926918114512	-0,104580252415141	-0,0259652817602047	-0,0649500824317085	-0,105681864343158	-0,0469865745618915	-0,0796076472922215	-0,0373083911571906	-0,0326555344236989	0,0173729867936005	-0,17622436362518	-0,0634763303906283	-0,0479982837833045	0,425497035273213	0,567269746671606	0,645897288481546	0,570463288222482	0,48264597321372	0	0,29043884951825	-0,0343826008689749	-0,0120356446928544	0,142802836970075	-0,0770059011818134
0,166213593697441	0,344315101425855	0,247099022573331	0,197282949926498	0,0893385697075485	0,220618528901686	0,166962408615031	0,113344945493268	-0,051334526852749	-0,13077334161011	-0,161193660182961	-0,175228124601662	-0,00740316500038844	-0,0274725774591019	-0,178175511366212	-0,155790844372063	-0,257404284549073	0,036503103257071	-0,0925409919928564	-0,0966591288325804	-0,0247009551245332	-0,138837250323452	-0,039385760502715	-0,0220315600036452	-0,0760131483356827	-0,292950593766469	-0,074473663143982	0,0715534665333281	0,0160911157318748	-0,087317089057988	-0,184468418660237	-0,193558132245007	-0,260885858359395	-0,0761381211131823	-0,148146652496722	0,11599904095504	-0,194941079715543	-0,185266029645053	-0,176577032852145	0,401997699291398	0,245231650081576	0,303240212726593	0,280461437067676	0,204694771424375	0,29043884951825	0	-0,0384347461105407	-0,0230348236587392	0,474392411608478	-0,0946420060983453
-0,0373191294839586	-0,0797892396900765	-0,0183323218114207	-0,0488278042326785	-0,00129393095645981	-0,0804473425782652	-0,011141786182169	0,0309955454964395	-0,0489449231769939	-0,0679014697830967	0,0400629913765724	0,108750935801376	-0,0261027247143183	-0,0806754907671816	-0,0520688822035908	0,022174014975633	-0,00283362930596037	0,0623718304319764	0,11175715083258	0,132296180322275	0,0893186876360514	0,166316259502	0,148984504073986	0,0610369422833332	0,191074287643997	0,198926184875572	0,0403164714674557	0,0712957717353179	0,0170561570019483	0,101294379200705	0,0762972706787701	0,0919794639454178	0,119174592311318	-0,00154739695844945	0,0122921901244069	-0,0252340940416253	0,0256990558755095	0,100989971434463	0,0626186535815529	0,0156867771719843	-0,0360172558781434	-0,0268064258337893	-0,047459490916264	0,0576941752407817	-0,0343826008689749	-0,0384347461105407	0	0,546164211916492	-0,0201771841884178	0,691313863796841
0,000998204481184347	-0,0494021823205897	-0,0442949031519686	0,0188471997241503	-0,0260706854071097	-0,0314088955565275	-0,0297677032975553	0,0689598247280723	0,0349810160078766	0,0601027242019062	0,0193047681883674	0,0187894482289422	0,0571163515503845	0,00750647209669294	0,116806129377652	0,117092708102987	0,0615638963539664	0,0673651628189331	0,120564868288836	0,0939032324979217	0,0831420934483867	0,100595736660989	0,100539844950877	0,0450908378585679	0,118076127180252	0,140047438452066	0,0327962582311975	0,0590035631571238	0,0397940676420885	0,116319012136225	0,0757495347586022	0,0662707270919334	0,0811719930873186	0,0192532660058056	0,0375123819727273	0,0063840505050828	0,0211991703364541	0,0850038189196015	0,0966409606171229	-0,0340057050798459	-0,0506314173490274	-0,0395734447701589	-0,0459338020321729	-0,00888803167418831	-0,0120356446928544	-0,0230348236587392	0,546164211916492	0	0,0752366539159637	0,639515119636825
0,0421574881980282	0,179477924221569	0,16561132952484	0,0948713460647556	0,0601169038566597	0,0825404435191444	0,13888907769505	0,0655373705464367	0,0422878119071497	0,0163103202254726	-0,125486567157711	-0,0793075405887032	0,0187578679178554	0,0745044265593375	-0,055820934055936	-0,0599748859218044	-0,147364065336004	0,0652394250815228	0,010559831997642	-0,00776503734503823	0,0507479784712276	-0,0310281343066623	0,00443019538879182	0,002095478052576	0,0403756797368367	-0,0722788888797122	0,0226373591021264	0,00037171780615167	0,0187195638275447	-0,0763650612385771	-0,0659003868042052	-0,112538555687511	-0,00516750224697027	-0,0450743855054762	-0,0385745334720853	0,0684120276602009	-0,0841081307052866	-0,095222187435898	0,0013437253038959	0,210602053186668	0,0925155029193886	0,135533030829792	0,163996611127518	0,0823923544005795	0,142802836970075	0,474392411608478	-0,0201771841884178	0,0752366539159637	0	-0,0180311941559613
-0,0463167931717983	-0,115370714803098	-0,0324007853634244	-0,0624442185910367	-0,0479253765974566	-0,0891382880898071	-0,0392082570936325	-0,00989404701940193	-0,0485406375956917	-0,066091935217332	-0,0234167068455924	0,0903130605947379	-0,0646995028048712	-0,0838681218371876	0,0147649635664265	-0,00213206194919502	0,0246977244065825	0,0343492647859661	0,129904231191502	0,151372049906717	0,0746868585881525	0,156131486597556	0,0949333715804574	0,0400171202780067	0,0821379805200742	0,236048517302702	0,0152044529722456	0,0974439981966718	0,0195154424944465	0,119203930704526	0,100452650734736	0,135735587247995	0,144750871645392	0,0330502044788274	0,02516656269405	-0,0307794664106284	0,066492763966239	0,105207514530215	0,096349537361902	-0,0127684843605172	-0,0587409214367145	-0,0555968596300173	-0,062351974755867	0,0395024693383294	-0,0770059011818134	-0,0946420060983453	0,691313863796841	0,639515119636825	-0,0180311941559613	0
0,0570462421706857	-0,0740225000407594	-0,0389326910803515	0,00672889887225403	-0,0571949348849902	-0,0528636189847461	-0,0121469460034168	0,0907637649261575	0,0574818194547372	0,0319106181337725	0,00923952622111452	0,065860839843197	0,0475725556415504	-0,00337522866370777	0,0755405892640089	0,0902391139226233	0,0397047194969131	0,0777335596805694	0,118200490383458	0,121515613568547	0,113553589666479	0,143117812679083	0,115667921411069	0,062048971849949	0,141642598153218	0,17066422551531	0,0471022045317755	0,109112037667959	0,0430340671800165	0,0467685102135085	0,0398009765363892	0,0803875947088438	0,0993562641116713	0,0418029810990705	0,001669823134854	0,0122795534829353	0,0253793322655319	0,0472562304429731	0,0288300410927159	0,0035089779194217	-0,029792897883355	-0,0158381131885255	-0,0280785297685998	0,0185925155345893	-0,0178713113971401	-0,0235902175900497	0,520494967044516	0,687333393789678	0,0475377920094556	0,668919301036184
0,107100388463429	0,264643854645778	0,234805487189988	0,175608239308471	0,0759025068339886	0,202193919469603	0,130873817025261	0,0126920744367402	0,0793393799848541	0,0521022803638008	-0,134702820706821	-0,100187516835657	0,0369123428877228	0,00820764264415056	-0,0453423147791484	-0,0563232495642695	0,0240121769837479	0,0413678571944933	0,00866769269561959	-0,0187691770045731	0,0212179799029662	-0,0771754774372103	0,00807979457983216	0,00427317927147318	0,024352723021984	-0,171107390208127	0,0139754666546326	0,0197295320684607	0,0462941621661952	-0,117169240018058	-0,0556668428048445	-0,146977327972178	-0,176107055324484	-0,0384982541161417	-0,119875246272385	0,159771396168604	-0,112309209632027	-0,149839468826727	-0,0637314815126406	0,207203733388542	0,102220222229229	0,180990324858249	0,194507949871619	0,0865397695691532	0,173003179074697	0,524077458951821	-0,00676037483356714	0,0291471614241826	0,560406556881228	-0,100476867377885
0,0439528679482222	0,236385232820204	0,227661282697784	0,140588511641744	0,0764985417893358	0,154754631328488	0,152086756615116	-0,00829459396996169	0,0329420030091777	0,000517754572834886	-0,155876350279189	-0,120497584580542	0,022880341112849	0,0355841311225935	0,021972826122261	-0,044804373061843	-0,0158108103167564	0,014851024659972	-0,0360838025407897	-0,0543805571371839	0,0374221237660436	-0,0460820582909543	0,0011381878640464	0,0307980635920806	0,0415940349591709	-0,0677433926617904	0,0121024238461911	-0,00318737372135425	0,0144149372292397	-0,0748311415700072	-0,145583326607781	-0,152020361272598	-0,134324969859019	-0,0246322419062798	-0,0892157104919132	0,0819412227098449	-0,0888228700007307	-0,149515874469038	-0,0687943907742603	0,175691663466262	0,154019627239012	0,206055829075507	0,18788233078264	0,109144751161936	0,156869256613598	0,488522312893523	-0,0337613730841859	0,0150548316102506	0,418160847222912	-0,106858650253001
0,0496331892611298	0,248409477846792	0,219996668205231	0,165591296658566	0,0936702741987539	0,21753095135444	0,153576285216407	-0,0685693935921209	0,0174891579403933	-0,0151698476020499	-0,152457405996129	-0,218052627195328	-0,00566016427183679	0,0168907145571409	-0,0453095287199499	-0,0247893270536054	-0,0853800272085343	-0,00637226428521664	-0,100033297183939	-0,0589380047693026	-0,0161304384502716	-0,130800156416186	-0,110678881269041	0,0109843575349546	-0,0219132010729277	-0,15103148797343	0,0193978180046565	-0,0276263171005638	0,0398078475859186	-0,101535392254178	-0,113382692322799	-0,114400849075348	-0,161132670078488	-0,0749054276395115	-0,121700790636222	0,0952940683985144	-0,184320811226621	-0,195328164591843	-0,153727573861583	0,211535835854676	0,130489028571184	0,2448929113452	0,204897894616921	0,0973820138499729	0,176442831949435	0,536888311053206	-0,0653303088614964	-0,0127493801879651	0,497954972589999	-0,167000161717327
0,103629481431106	0,276957665531838	0,218580575915567	0,203800158255155	0,11951516622733	0,226194843240678	0,166339862279852	-0,00780653362375176	0,045765213134001	0,00920490611390359	-0,0684667039208487	-0,0907114098810024	0,0565897486200113	0,0587140975654885	-0,00873146386508831	-0,016935400599177	-0,114259916117252	-0,0200387151862422	-0,0385164177203404	-0,114590432541962	0,0281230097941423	-0,113655223855944	-0,0462774580954474	0,00943096105169154	0,000852923217045715	-0,172071448003128	0,0337798567828789	-0,0122632800660152	0,0183452505936978	-0,172403822886846	-0,129334027882238	-0,21769467489572	-0,147872618283135	-0,00309796054929074	-0,0874672061624756	0,0953827132891344	-0,119359323462086	-0,0993607915042971	-0,0701108059585711	0,194789933277713	0,131921792840304	0,205160187476282	0,202867044178617	0,0822720023327701	0,188690314412478	0,511500919083122	-0,0779823580851004	0,00144206224097563	0,53530427649649	-0,128512392078941
0,197103462805884	0,0637816097807031	0,111902246916407	0,0676953449122067	0,0163932092855097	0,0623927313935011	0,070955086048913	0,0219104943399499	-0,135057706209778	-0,266716765153479	-0,00849378989319839	-0,114582956512019	-0,145214513941652	-0,269427102161007	-0,353428995215168	-0,246003823728193	-0,183516858098128	-0,00626205539594635	0,0286262271732682	-0,016734772221971	0,000429574885503107	-0,0385669003407918	0,0147643476327104	-0,0950055158636726	-0,0746514158330399	-0,14798572316512	-0,113452128928216	0,0545469465696947	-0,0515765714371942	-0,133724876587571	-0,181753794055345	-0,109430760368467	-0,156959511446748	0,0995627612878184	-0,16693189155727	0,0479558239676612	-0,0351465150925893	-0,0497653121345421	-0,117896175963761	0,133319738420603	0,0139990888519425	0,160323834892213	0,0992397575737056	0,09548121146832	0,128464044861699	0,150260129839884	-0,0164535777514042	-0,0464366875164155	-0,00425235334605053	-0,0561609955231875
0,301711091712763	-0,167584771715109	-0,170178860225505	-0,133425261239119	-0,136647308261324	-0,142970899874222	-0,169915852056624	0,251821508569862	0,257857670716203	0,290204608969187	0,269365231995346	0,252681936054093	0,179877299513395	0,135610124990174	0,179430849978706	0,214888277896834	0,173949031154853	0,129406285245578	0,219187422049438	0,129464857438441	0,13677657222297	0,20477014328089	0,176599713013021	0,180785742682019	0,177886277969624	0,144148352196819	0,158362257091007	0,066754608441741	0,128302707669283	0,171628546001191	0,450897680618751	0,216872102639896	0,308811802499991	0,200925321973578	0,159976945176487	0,115271016935342	0,267128279195986	0,141305633234486	0,220146543796027	-0,0908295047322822	-0,181741061595181	-0,205634871746967	-0,205046477490819	-0,0892695976370733	-0,1348588693999	-0,159115866974197	0,0603344534219	0,175730633632763	-0,0831753543373048	0,159386927512897
-0,0529626504903295	-0,151824409386492	-0,053244308446836	-0,0416542245190304	-0,0495560231519834	-0,0137908081575929	-0,128993080480637	-0,0279806234158533	0,046229656492443	0,171167218874331	0,22951359866387	0,214758814308588	0,113287449328675	0,158129306539887	0,218319878982661	0,323566716635821	0,326420864396604	0,290691617371122	0,465404664472104	0,364122229264706	0,296881457799237	0,425373013436972	0,346859651215516	0,32012857842649	0,335423325304883	0,583169020013117	0,107815119512796	0,0351503368612571	0,0249598258405761	0,25481346820698	0,182257775158441	0,254605670707691	0,161429440787551	0,055595773566883	0,104994677145872	-0,00140159622508836	0,16907888760079	0,154321433519377	0,0992105184932517	-0,0182952616514358	-0,0627767666226619	-0,0918297581785527	-0,0374372516929036	0,0561311547374163	-0,0618743388508745	-0,170035210770392	0,146580762710171	0,0890002121752929	-0,0990522624749374	0,148534938979419
0,00929069931851715	0,00638698613316846	0,00594007923837894	-0,00122570900743893	0,0214327506215629	0,0107995262313983	-0,0306363470558947	-0,0030398974586806	0,04378627438396	0,153991312594471	0,075656355056537	0,0893741280282132	0,0271352966414089	-0,00311248919249321	0,0653535713935917	-0,00328307309302439	0,0915064590763607	0,111645190917966	0,0418309174304403	0,281867457025842	0,0136611421653072	0,0460803929392035	0,0776627808312266	0,038871464618916	0,0516930851225823	-0,029054605722521	0,0530159273929497	0,123302493503827	0,0319718076092409	0,0354886253112151	-0,0297916648848876	0,122975224606137	0,0641794397950154	0,0897941374163009	0,0532508721709044	0,0191694939412839	0,0477558627899832	0,0635956412937832	-0,00269443286335784	-0,0436084092253098	-0,035058474383319	-0,0514287792738446	-0,0257110115783984	-0,0344585466429695	-0,0548008373323105	-0,0297227425393912	-0,0460099974765932	-0,0325636583120787	-0,0226246884981757	-0,044208079248666
0,0300609699197307	0,165321597112955	0,16376620710109	0,194526566712	0,0830274861955741	0,232993116586703	-0,0155958987769354	0,0624306381538752	0,535763958764106	0,68451657598559	0,299261270855758	0,13537687756273	0,574194456261515	0,528992006917083	0,491441558328384	0,384904331534259	0,274228509778549	-0,0284168930229618	-0,155315927760567	-0,020695266999674	-0,143832989761403	-0,0749504897819367	-0,0846544816262163	0,0641898006252052	0,123633056508933	-0,0958784992300275	0,393131875990758	-0,0551646010014373	0,124715727182312	-0,133530154719315	-0,0443818897468739	-0,155583256862678	-0,0755611170418744	0,0262498778290139	0,179513001680917	0,163994177006425	0,0732650197802409	-0,258944397710327	-0,154629628868388	-0,171963528097262	-0,0400847100739842	-0,00758032251665211	0,0270031771372741	-0,207792841515695	-0,0650556038208643	-0,0611681640328036	-0,288805908180079	-0,147019557638465	0,0663305397531591	-0,332543766627486
0,0521669875431671	0,128422117544631	0,223491047735259	0,107035399760864	-0,027472655864988	0,0708629853071548	-0,0182497000141105	0,0387723453563276	0,0320062217620198	0,0820654711057472	0,0992885450512808	0,0956924115073697	-0,00410454266919756	0,0582102759967276	0,0754876154581096	0,0147868559388307	0,0626334987298727	0,0197574654006591	0,0992897464391669	0,070216060918627	0,124996412940251	0,0908883652597973	0,0893638986921463	0,0780872837744854	0,0371555620994934	-0,0819465091249014	0,164574373180524	0,184301391436029	0,0918835637903138	-0,0508535556559036	-0,0556908088763798	-0,0757254358357023	-0,0558851791487421	-0,0360123231014153	0,0694015253132416	-0,0293003777236833	0,0975747781434329	-0,0586553915062579	-0,187627975966941	-0,00208655242914984	-0,0457990047117081	-0,0910234462783328	-0,0502975173863289	-0,146913003035822	-0,0784121294376706	0,0290757275077977	0,154916236108515	0,0556194009080757	-0,0535805084209786	0,190717668253575
[truncated: 11 more columns]
